# Supplementary material for: [N′-(5-Chloro-2-oxidobenzyl­idene-κO)-3-hydr­oxy-2-naphthohydrazidato-κ2 N′,O]dimethyl­tin(IV)
Source: Acta Crystallogr Sect E Struct Rep Online. 2009 Jun 24;65(Pt 7):m816. doi: 10.1107/S1600536809022259 (PMC2969223; doi:10.1107/S1600536809022259)
Supplement: Supplementary file 1 [file e-65-0m816-sup1.cif]

##############################################################################
###                                                                        ###
###        Electronic paper (Acta Crystallographica Section E)             ###
###                                                                        ###
##############################################################################
#                                                                            #
# This CIF contains the data in a paper accepted for publication in Acta     #
# Crystallographica Section E. It conforms to the requirements of Notes      #
# for Authors for Section E, and has been peer reviewed under the auspices   #
# of the IUCr Commission on Journals.                                        #
#                                                                            #
# Full details of the Crystallographic Information File format               #
# are given in the paper "The Crystallographic Information File (CIF):       #
# a New Standard Archive File for Crystallography" by S. R. Hall, F. H.      #
# Allen and I. D. Brown [Acta Cryst. (1991), A47, 655-685].                  #
#                                                                            #
# The current version of the core CIF dictionary is obtainable from          #
# ftp://ftp.iucr.org/pub/cif_core.dic. The current version number is 2.4.    #
#                                                                            #
# Software is freely available for graphical display of the structure(s) in  #
# this CIF.  For information consult the CIF home page http://www.iucr.org/  #
# cif/home.html                                                              #
#                                                                            #
# This file may be used for bona fide research purposes within the           #
# scientific community so long as proper attribution is given to the journal # 
# article from which it was obtained.                                        #
#                                                                            #
##############################################################################
                                             
data_global
_audit_creation_method     SHELXL-97
_journal_date_recd_electronic     2009-06-10
_journal_date_accepted     2009-06-11
_journal_name_full     'Acta Crystallographica, Section E'
_journal_year     2009
_journal_volume     65
_journal_issue      7
_journal_page_first     m816
_journal_page_last     m816
_journal_paper_category     QM
_journal_coeditor_code     TK2476
_publ_contact_author
;
Dr. Seik Weng Ng
Department of Chemistry
University of Malaya
50603 Kuala Lumpur
Malaysia
;
_publ_contact_author_email     seikweng@um.edu.my
_publ_contact_author_fax     '03 7967 4193'
_publ_contact_author_phone     '03 7967 6778'
_publ_section_title
;\
[<i>N</i>'-(5-Chloro-2-oxidobenzylidene-\k<i>O</i>)-3-hydroxy-2-\
naphthohydrazidato-\k^2^<i>N</i>',<i>O</i>]dimethyltin(IV)
;
loop_
    _publ_author_name
    _publ_author_address
    'Lee, See Mun'
;
Department of Chemistry
University of Malaya
50603 Kuala Lumpur
Malaysia
;
    'Lo, Kong Mun'
;
Department of Chemistry
University of Malaya
50603 Kuala Lumpur
Malaysia
;
    'Ali, Hapipah Mohd'
;
Department of Chemistry
University of Malaya
50603 Kuala Lumpur
Malaysia
;
    'Ng, Seik Weng'
;
Department of Chemistry
University of Malaya
50603 Kuala Lumpur
Malaysia
;
_publ_section_synopsis     .
data_I
_audit_creation_method     SHELXL-97
_chemical_name_systematic
;
[<i>N</i>'-(5-Chloro-2-oxidobenzylidene-\k<i>O</i>)-3-hydroxy-
2-naphthohydrazidato-\k^2^<i>N</i>',<i>O</i>]dimethyltin(IV)
;
_chemical_name_common     ?
_chemical_formula_moiety     'C20 H17 Cl N2 O3 Sn'
_chemical_formula_sum     'C20 H17 Cl N2 O3 Sn'
_chemical_formula_iupac     '[Sn (C H3)2 (C18 H11 Cl N2 O3)]'
_chemical_formula_weight     487.50
_chemical_melting_point     ?
_symmetry_cell_setting     Triclinic
_symmetry_space_group_name_H-M     'P -1'
_symmetry_space_group_name_Hall     '-P 1'
loop_
    _symmetry_equiv_pos_as_xyz
    'x, y, z'
    '-x, -y, -z'
_cell_length_a     6.83740(10)
_cell_length_b     11.6207(2)
_cell_length_c     12.0159(2)
_cell_angle_alpha     86.8740(10)
_cell_angle_beta     75.9260(10)
_cell_angle_gamma     80.6350(10)
_cell_volume     913.61(3)
_cell_formula_units_Z     2
_cell_measurement_reflns_used     6181
_cell_measurement_theta_min     2.5
_cell_measurement_theta_max     28.3
_cell_measurement_temperature     100(2)
_exptl_crystal_description     Block
_exptl_crystal_colour     Yellow
_exptl_crystal_size_max     0.30
_exptl_crystal_size_mid     0.20
_exptl_crystal_size_min     0.10
_exptl_crystal_density_diffrn     1.772
_exptl_crystal_density_meas     ?
_exptl_crystal_density_method     'not measured'
_exptl_crystal_F_000     484
_exptl_absorpt_coefficient_mu     1.569
_exptl_absorpt_correction_type     Multi-scan
_exptl_absorpt_process_details     '(SADABS; Sheldrick, 1996)'
_exptl_absorpt_correction_T_min     0.623
_exptl_absorpt_correction_T_max     0.746
_diffrn_ambient_temperature     100(2)
_diffrn_radiation_type     MoK\a
_diffrn_radiation_wavelength     0.71073
_diffrn_radiation_source     'fine-focus sealed tube'
_diffrn_radiation_monochromator     graphite
_diffrn_measurement_device_type     'Bruker SMART APEX'
_diffrn_measurement_method     \w
_diffrn_detector_area_resol_mean     ?
_diffrn_reflns_number     8585
_diffrn_reflns_av_R_equivalents     0.015
_diffrn_reflns_av_sigmaI/netI     0.023
_diffrn_reflns_theta_min     1.75
_diffrn_reflns_theta_max     27.49
_diffrn_reflns_theta_full     27.5
_diffrn_measured_fraction_theta_max     0.998
_diffrn_measured_fraction_theta_full     0.998
_diffrn_reflns_limit_h_min     -8
_diffrn_reflns_limit_h_max     8
_diffrn_reflns_limit_k_min     -14
_diffrn_reflns_limit_k_max     15
_diffrn_reflns_limit_l_min     -15
_diffrn_reflns_limit_l_max     15
_diffrn_standards_number     0
_diffrn_standards_interval_count     0
_diffrn_standards_interval_time     0
_diffrn_standards_decay_%     0
_reflns_number_total     4182
_reflns_number_gt     3924
_reflns_threshold_expression     I>2\s(I)
_refine_ls_structure_factor_coef     Fsqd
_refine_ls_matrix_type     full
_refine_ls_R_factor_all     0.021
_refine_ls_R_factor_gt     0.019
_refine_ls_wR_factor_gt     0.048
_refine_ls_wR_factor_ref     0.049
_refine_ls_goodness_of_fit_ref     1.04
_refine_ls_restrained_S_all     1.04
_refine_ls_number_reflns     4182
_refine_ls_number_parameters     250
_refine_ls_number_restraints     1
_refine_ls_hydrogen_treatment     mixed
_refine_ls_weighting_scheme     calc
_refine_ls_weighting_details
         'calc w=1/[\s^2^(Fo^2^)+(0.0261P)^2^+0.3698P] where P=(Fo^2^+2Fc^2^)/3'
_atom_sites_solution_hydrogens     geom
_atom_sites_solution_primary     direct
_atom_sites_solution_secondary     difmap
_refine_ls_shift/su_max     0.001
_refine_ls_shift/su_mean     0.001
_refine_diff_density_max     0.65
_refine_diff_density_min     -0.58
_refine_ls_extinction_method     none
_refine_ls_extinction_coef     ?
loop_
    _atom_type_symbol
    _atom_type_description
    _atom_type_scat_dispersion_real
    _atom_type_scat_dispersion_imag
    _atom_type_scat_source
    'C' 'C' 0.0033 0.0016
                         'International Tables Vol C Tables 4.2.6.8 and 6.1.1.4'
    'H' 'H' 0.0000 0.0000
                         'International Tables Vol C Tables 4.2.6.8 and 6.1.1.4'
    'N' 'N' 0.0061 0.0033
                         'International Tables Vol C Tables 4.2.6.8 and 6.1.1.4'
    'O' 'O' 0.0106 0.0060
                         'International Tables Vol C Tables 4.2.6.8 and 6.1.1.4'
    'Cl' 'Cl' 0.1484 0.1585
                         'International Tables Vol C Tables 4.2.6.8 and 6.1.1.4'
    'Sn' 'Sn' -0.6537 1.4246
                         'International Tables Vol C Tables 4.2.6.8 and 6.1.1.4'
_computing_data_collection     'APEX2 (Bruker, 2007)'
_computing_cell_refinement     'SAINT (Bruker, 2007)'
_computing_data_reduction     'SAINT (Bruker, 2007)'
_computing_structure_solution     'SHELXS97 (Sheldrick, 2008)'
_computing_structure_refinement     'SHELXL97 (Sheldrick, 2008)'
_computing_molecular_graphics     'X-SEED (Barbour, 2001)'
_computing_publication_material     'publCIF (Westrip, 2009)'
loop_
    _atom_site_type_symbol
    _atom_site_label
    _atom_site_fract_x
    _atom_site_fract_y
    _atom_site_fract_z
    _atom_site_U_iso_or_equiv
    _atom_site_adp_type
    _atom_site_calc_flag
    _atom_site_refinement_flags
    _atom_site_occupancy
    _atom_site_disorder_assembly
    _atom_site_disorder_group
    Sn Sn1 0.249480(17) 0.940034(10) 0.829046(10) 0.01557(5) Uani d . 1 . .
    Cl Cl1 0.43674(7) 1.55715(4) 0.85417(4) 0.02564(11) Uani d . 1 . .
    O O1 0.1479(2) 1.10418(11) 0.90330(12) 0.0216(3) Uani d . 1 . .
    O O2 0.4251(2) 0.81921(11) 0.69992(12) 0.0232(3) Uani d . 1 . .
    O O3 0.8870(2) 0.93252(12) 0.43301(12) 0.0248(3) Uani d D 1 . .
    H H3 0.813(3) 0.968(2) 0.4896(15) 0.033(7) Uiso d D 1 . .
    N N1 0.4700(2) 1.03357(13) 0.71084(13) 0.0155(3) Uani d . 1 . .
    N N2 0.6016(2) 0.96863(13) 0.62100(13) 0.0164(3) Uani d . 1 . .
    C C1 -0.0334(3) 0.92182(17) 0.79696(17) 0.0219(4) Uani d . 1 . .
    H H1A -0.1400 0.9331 0.8683 0.033 Uiso calc R 1 . .
    H H1B -0.0255 0.8436 0.7680 0.033 Uiso calc R 1 . .
    H H1C -0.0663 0.9803 0.7397 0.033 Uiso calc R 1 . .
    C C2 0.3785(3) 0.85984(17) 0.96219(17) 0.0235(4) Uani d . 1 . .
    H H2A 0.2742 0.8657 1.0347 0.035 Uiso calc R 1 . .
    H H2B 0.4913 0.8991 0.9691 0.035 Uiso calc R 1 . .
    H H2C 0.4299 0.7775 0.9445 0.035 Uiso calc R 1 . .
    C C3 0.2252(3) 1.20273(15) 0.89032(16) 0.0168(3) Uani d . 1 . .
    C C4 0.1378(3) 1.29089(16) 0.97140(16) 0.0196(4) Uani d . 1 . .
    H H4 0.0274 1.2775 1.0335 0.023 Uiso calc R 1 . .
    C C5 0.2091(3) 1.39631(16) 0.96262(16) 0.0195(4) Uani d . 1 . .
    H H5 0.1520 1.4533 1.0201 0.023 Uiso calc R 1 . .
    C C6 0.3645(3) 1.41882(15) 0.86956(16) 0.0188(4) Uani d . 1 . .
    C C7 0.4554(3) 1.33520(16) 0.78900(16) 0.0179(4) Uani d . 1 . .
    H H7 0.5623 1.3514 0.7260 0.021 Uiso calc R 1 . .
    C C8 0.3901(3) 1.22474(15) 0.79955(15) 0.0158(3) Uani d . 1 . .
    C C9 0.4990(3) 1.14094(15) 0.71396(15) 0.0160(3) Uani d . 1 . .
    H H9 0.6020 1.1665 0.6539 0.019 Uiso calc R 1 . .
    C C10 0.5659(3) 0.86010(15) 0.62363(15) 0.0162(3) Uani d . 1 . .
    C C11 0.6967(3) 0.78165(15) 0.53296(15) 0.0154(3) Uani d . 1 . .
    C C12 0.8488(3) 0.82057(15) 0.44149(16) 0.0173(3) Uani d . 1 . .
    C C13 0.9604(3) 0.74493(16) 0.35706(15) 0.0178(4) Uani d . 1 . .
    H H13 1.0587 0.7723 0.2955 0.021 Uiso calc R 1 . .
    C C14 0.9313(3) 0.62645(16) 0.36032(15) 0.0164(3) Uani d . 1 . .
    C C15 1.0449(3) 0.54640(16) 0.27417(15) 0.0188(4) Uani d . 1 . .
    H H15 1.1414 0.5723 0.2107 0.023 Uiso calc R 1 . .
    C C16 1.0161(3) 0.43211(17) 0.28209(16) 0.0206(4) Uani d . 1 . .
    H H16 1.0941 0.3794 0.2243 0.025 Uiso calc R 1 . .
    C C17 0.8725(3) 0.39148(16) 0.37463(17) 0.0208(4) Uani d . 1 . .
    H H17 0.8534 0.3120 0.3787 0.025 Uiso calc R 1 . .
    C C18 0.7606(3) 0.46675(16) 0.45860(16) 0.0181(4) Uani d . 1 . .
    H H18 0.6647 0.4390 0.5212 0.022 Uiso calc R 1 . .
    C C19 0.7861(3) 0.58623(15) 0.45330(15) 0.0161(3) Uani d . 1 . .
    C C20 0.6700(3) 0.66597(15) 0.53765(15) 0.0159(3) Uani d . 1 . .
    H H20 0.5708 0.6395 0.5993 0.019 Uiso calc R 1 . .
loop_
    _atom_site_aniso_label
    _atom_site_aniso_U_11
    _atom_site_aniso_U_22
    _atom_site_aniso_U_33
    _atom_site_aniso_U_12
    _atom_site_aniso_U_13
    _atom_site_aniso_U_23
    Sn1 0.01565(7) 0.01387(7) 0.01579(7) -0.00315(4) -0.00023(5) -0.00126(4)
    Cl1 0.0265(2) 0.0153(2) 0.0333(3) -0.00562(17) -0.0009(2) -0.00611(18)
    O1 0.0212(7) 0.0156(6) 0.0240(7) -0.0042(5) 0.0037(5) -0.0026(5)
    O2 0.0250(7) 0.0166(7) 0.0237(7) -0.0071(5) 0.0057(6) -0.0045(5)
    O3 0.0301(8) 0.0177(7) 0.0224(7) -0.0094(6) 0.0066(6) -0.0051(5)
    N1 0.0150(7) 0.0161(7) 0.0144(7) -0.0019(6) -0.0017(6) -0.0022(6)
    N2 0.0166(7) 0.0159(7) 0.0150(7) -0.0024(6) 0.0001(6) -0.0035(6)
    C1 0.0196(9) 0.0252(10) 0.0209(9) -0.0074(7) -0.0026(7) 0.0010(7)
    C2 0.0263(10) 0.0207(9) 0.0238(10) -0.0013(8) -0.0079(8) -0.0008(7)
    C3 0.0166(8) 0.0149(8) 0.0190(9) -0.0012(6) -0.0050(7) -0.0004(7)
    C4 0.0189(9) 0.0195(9) 0.0174(9) -0.0003(7) -0.0005(7) -0.0009(7)
    C5 0.0200(9) 0.0166(9) 0.0205(9) 0.0032(7) -0.0052(7) -0.0045(7)
    C6 0.0214(9) 0.0130(8) 0.0229(9) -0.0027(7) -0.0067(7) -0.0019(7)
    C7 0.0167(8) 0.0184(9) 0.0184(9) -0.0032(7) -0.0033(7) -0.0006(7)
    C8 0.0170(8) 0.0140(8) 0.0163(8) -0.0006(6) -0.0048(7) -0.0017(6)
    C9 0.0158(8) 0.0160(8) 0.0159(8) -0.0032(6) -0.0027(7) 0.0003(6)
    C10 0.0161(8) 0.0169(9) 0.0155(8) -0.0025(7) -0.0032(7) -0.0008(7)
    C11 0.0143(8) 0.0162(8) 0.0157(8) -0.0018(6) -0.0037(7) -0.0021(6)
    C12 0.0192(9) 0.0155(8) 0.0177(9) -0.0041(7) -0.0044(7) 0.0000(7)
    C13 0.0168(8) 0.0208(9) 0.0150(8) -0.0048(7) -0.0010(7) -0.0003(7)
    C14 0.0149(8) 0.0200(9) 0.0150(8) -0.0015(7) -0.0051(7) -0.0027(7)
    C15 0.0181(9) 0.0228(9) 0.0145(9) -0.0018(7) -0.0022(7) -0.0029(7)
    C16 0.0215(9) 0.0214(9) 0.0187(9) -0.0002(7) -0.0048(7) -0.0069(7)
    C17 0.0213(9) 0.0161(9) 0.0260(10) -0.0026(7) -0.0072(8) -0.0030(7)
    C18 0.0168(8) 0.0184(9) 0.0191(9) -0.0028(7) -0.0042(7) -0.0011(7)
    C19 0.0149(8) 0.0174(9) 0.0166(8) -0.0017(7) -0.0049(7) -0.0024(7)
    C20 0.0148(8) 0.0169(9) 0.0149(8) -0.0028(6) -0.0014(7) -0.0015(6)
loop_
    _geom_bond_atom_site_label_1
    _geom_bond_atom_site_label_2
    _geom_bond_site_symmetry_2
    _geom_bond_distance
    _geom_bond_publ_flag
    Sn1 O1 . 2.0910(10)
                      ?
    Sn1 O2 . 2.1460(10)
                      ?
    Sn1 N1 . 2.190(2) ?
    Sn1 C1 . 2.107(2) ?
    Sn1 C2 . 2.113(2) ?
    Cl1 C6 . 1.745(2) ?
    O1 C3 . 1.324(2) ?
    O2 C10 . 1.291(2) ?
    O3 C12 . 1.362(2) ?
    O3 H3 . 0.828(10) ?
    N1 C9 . 1.299(2) ?
    N1 N2 . 1.393(2) ?
    N2 C10 . 1.320(2) ?
    C1 H1A . 0.9800 ?
    C1 H1B . 0.9800 ?
    C1 H1C . 0.9800 ?
    C2 H2A . 0.9800 ?
    C2 H2B . 0.9800 ?
    C2 H2C . 0.9800 ?
    C3 C8 . 1.411(3) ?
    C3 C4 . 1.408(2) ?
    C4 C5 . 1.380(3) ?
    C4 H4 . 0.9500 ?
    C5 C6 . 1.389(3) ?
    C5 H5 . 0.9500 ?
    C6 C7 . 1.371(2) ?
    C7 C8 . 1.416(2) ?
    C7 H7 . 0.9500 ?
    C8 C9 . 1.436(2) ?
    C9 H9 . 0.9500 ?
    C10 C11 . 1.479(2) ?
    C11 C20 . 1.382(2) ?
    C11 C12 . 1.427(2) ?
    C12 C13 . 1.374(2) ?
    C13 C14 . 1.420(3) ?
    C13 H13 . 0.9500 ?
    C14 C19 . 1.417(3) ?
    C14 C15 . 1.421(2) ?
    C15 C16 . 1.369(3) ?
    C15 H15 . 0.9500 ?
    C16 C17 . 1.409(3) ?
    C16 H16 . 0.9500 ?
    C17 C18 . 1.368(3) ?
    C17 H17 . 0.9500 ?
    C18 C19 . 1.423(3) ?
    C18 H18 . 0.9500 ?
    C19 C20 . 1.410(2) ?
    C20 H20 . 0.9500 ?
loop_
    _geom_angle_atom_site_label_1
    _geom_angle_atom_site_label_2
    _geom_angle_atom_site_label_3
    _geom_angle_site_symmetry_1
    _geom_angle_site_symmetry_3
    _geom_angle
    _geom_angle_publ_flag
    O1 Sn1 C1 . . 95.03(7) ?
    O1 Sn1 C2 . . 97.04(7) ?
    C1 Sn1 C2 . . 127.30(8) ?
    O1 Sn1 O2 . . 155.22(5) ?
    C1 Sn1 O2 . . 94.59(7) ?
    C2 Sn1 O2 . . 95.16(7) ?
    O1 Sn1 N1 . . 82.77(5) ?
    C1 Sn1 N1 . . 122.40(7) ?
    C2 Sn1 N1 . . 109.96(7) ?
    O2 Sn1 N1 . . 72.80(5) ?
    C3 O1 Sn1 . . 133.18(12) ?
    C10 O2 Sn1 . . 115.30(11) ?
    C12 O3 H3 . . 108.0(18) ?
    C9 N1 N2 . . 114.99(15) ?
    C9 N1 Sn1 . . 129.10(12) ?
    N2 N1 Sn1 . . 115.88(11) ?
    C10 N2 N1 . . 111.96(14) ?
    Sn1 C1 H1A . . 109.5 ?
    Sn1 C1 H1B . . 109.5 ?
    H1A C1 H1B . . 109.5 ?
    Sn1 C1 H1C . . 109.5 ?
    H1A C1 H1C . . 109.5 ?
    H1B C1 H1C . . 109.5 ?
    Sn1 C2 H2A . . 109.5 ?
    Sn1 C2 H2B . . 109.5 ?
    H2A C2 H2B . . 109.5 ?
    Sn1 C2 H2C . . 109.5 ?
    H2A C2 H2C . . 109.5 ?
    H2B C2 H2C . . 109.5 ?
    O1 C3 C8 . . 123.74(16) ?
    O1 C3 C4 . . 118.25(16) ?
    C8 C3 C4 . . 118.00(16) ?
    C5 C4 C3 . . 121.42(17) ?
    C5 C4 H4 . . 119.3 ?
    C3 C4 H4 . . 119.3 ?
    C4 C5 C6 . . 119.82(17) ?
    C4 C5 H5 . . 120.1 ?
    C6 C5 H5 . . 120.1 ?
    C7 C6 C5 . . 120.72(17) ?
    C7 C6 Cl1 . . 120.41(15) ?
    C5 C6 Cl1 . . 118.83(14) ?
    C6 C7 C8 . . 120.09(17) ?
    C6 C7 H7 . . 120.0 ?
    C8 C7 H7 . . 120.0 ?
    C3 C8 C7 . . 119.79(16) ?
    C3 C8 C9 . . 123.84(16) ?
    C7 C8 C9 . . 116.37(16) ?
    N1 C9 C8 . . 126.20(16) ?
    N1 C9 H9 . . 116.9 ?
    C8 C9 H9 . . 116.9 ?
    O2 C10 N2 . . 124.04(16) ?
    O2 C10 C11 . . 118.68(15) ?
    N2 C10 C11 . . 117.28(16) ?
    C20 C11 C12 . . 118.99(16) ?
    C20 C11 C10 . . 118.33(16) ?
    C12 C11 C10 . . 122.69(16) ?
    O3 C12 C13 . . 117.62(16) ?
    O3 C12 C11 . . 122.19(16) ?
    C13 C12 C11 . . 120.18(16) ?
    C12 C13 C14 . . 121.08(17) ?
    C12 C13 H13 . . 119.5 ?
    C14 C13 H13 . . 119.5 ?
    C19 C14 C15 . . 118.84(16) ?
    C19 C14 C13 . . 118.96(16) ?
    C15 C14 C13 . . 122.20(17) ?
    C16 C15 C14 . . 120.38(17) ?
    C16 C15 H15 . . 119.8 ?
    C14 C15 H15 . . 119.8 ?
    C15 C16 C17 . . 121.04(17) ?
    C15 C16 H16 . . 119.5 ?
    C17 C16 H16 . . 119.5 ?
    C18 C17 C16 . . 119.80(17) ?
    C18 C17 H17 . . 120.1 ?
    C16 C17 H17 . . 120.1 ?
    C17 C18 C19 . . 120.79(17) ?
    C17 C18 H18 . . 119.6 ?
    C19 C18 H18 . . 119.6 ?
    C20 C19 C14 . . 119.00(16) ?
    C20 C19 C18 . . 121.86(17) ?
    C14 C19 C18 . . 119.14(16) ?
    C11 C20 C19 . . 121.72(17) ?
    C11 C20 H20 . . 119.1 ?
    C19 C20 H20 . . 119.1 ?
loop_
    _geom_torsion_atom_site_label_1
    _geom_torsion_atom_site_label_2
    _geom_torsion_atom_site_label_3
    _geom_torsion_atom_site_label_4
    _geom_torsion_site_symmetry_1
    _geom_torsion_site_symmetry_2
    _geom_torsion_site_symmetry_3
    _geom_torsion_site_symmetry_4
    _geom_torsion
    _geom_torsion_publ_flag
    C1 Sn1 O1 C3 . . . . -134.26(17) ?
    C2 Sn1 O1 C3 . . . . 97.15(17) ?
    O2 Sn1 O1 C3 . . . . -21.8(2) ?
    N1 Sn1 O1 C3 . . . . -12.18(16) ?
    O1 Sn1 O2 C10 . . . . 11.1(2) ?
    C1 Sn1 O2 C10 . . . . 123.65(14) ?
    C2 Sn1 O2 C10 . . . . -108.21(14) ?
    N1 Sn1 O2 C10 . . . . 1.11(12) ?
    O1 Sn1 N1 C9 . . . . 5.00(15) ?
    C1 Sn1 N1 C9 . . . . 96.39(16) ?
    C2 Sn1 N1 C9 . . . . -89.90(16) ?
    O2 Sn1 N1 C9 . . . . -179.19(17) ?
    O1 Sn1 N1 N2 . . . . -176.74(12) ?
    C1 Sn1 N1 N2 . . . . -85.36(13) ?
    C2 Sn1 N1 N2 . . . . 88.36(12) ?
    O2 Sn1 N1 N2 . . . . -0.93(11) ?
    C9 N1 N2 C10 . . . . 179.15(15) ?
    Sn1 N1 N2 C10 . . . . 0.64(18) ?
    Sn1 O1 C3 C8 . . . . 13.4(3) ?
    Sn1 O1 C3 C4 . . . . -166.82(13) ?
    O1 C3 C4 C5 . . . . -179.32(17) ?
    C8 C3 C4 C5 . . . . 0.5(3) ?
    C3 C4 C5 C6 . . . . 2.8(3) ?
    C4 C5 C6 C7 . . . . -3.3(3) ?
    C4 C5 C6 Cl1 . . . . 174.59(14) ?
    C5 C6 C7 C8 . . . . 0.5(3) ?
    Cl1 C6 C7 C8 . . . . -177.37(14) ?
    O1 C3 C8 C7 . . . . 176.52(17) ?
    C4 C3 C8 C7 . . . . -3.3(3) ?
    O1 C3 C8 C9 . . . . -3.0(3) ?
    C4 C3 C8 C9 . . . . 177.20(16) ?
    C6 C7 C8 C3 . . . . 2.9(3) ?
    C6 C7 C8 C9 . . . . -177.61(16) ?
    N2 N1 C9 C8 . . . . -177.52(16) ?
    Sn1 N1 C9 C8 . . . . 0.8(3) ?
    C3 C8 C9 N1 . . . . -3.8(3) ?
    C7 C8 C9 N1 . . . . 176.64(17) ?
    Sn1 O2 C10 N2 . . . . -1.3(2) ?
    Sn1 O2 C10 C11 . . . . 178.74(12) ?
    N1 N2 C10 O2 . . . . 0.4(2) ?
    N1 N2 C10 C11 . . . . -179.60(14) ?
    O2 C10 C11 C20 . . . . -3.6(2) ?
    N2 C10 C11 C20 . . . . 176.39(16) ?
    O2 C10 C11 C12 . . . . 176.49(17) ?
    N2 C10 C11 C12 . . . . -3.5(3) ?
    C20 C11 C12 O3 . . . . -178.33(17) ?
    C10 C11 C12 O3 . . . . 1.6(3) ?
    C20 C11 C12 C13 . . . . 2.7(3) ?
    C10 C11 C12 C13 . . . . -177.41(16) ?
    O3 C12 C13 C14 . . . . 179.31(16) ?
    C11 C12 C13 C14 . . . . -1.7(3) ?
    C12 C13 C14 C19 . . . . -0.8(3) ?
    C12 C13 C14 C15 . . . . -179.92(17) ?
    C19 C14 C15 C16 . . . . -0.9(3) ?
    C13 C14 C15 C16 . . . . 178.26(17) ?
    C14 C15 C16 C17 . . . . 0.7(3) ?
    C15 C16 C17 C18 . . . . -0.5(3) ?
    C16 C17 C18 C19 . . . . 0.5(3) ?
    C15 C14 C19 C20 . . . . -178.65(16) ?
    C13 C14 C19 C20 . . . . 2.2(2) ?
    C15 C14 C19 C18 . . . . 0.9(2) ?
    C13 C14 C19 C18 . . . . -178.24(16) ?
    C17 C18 C19 C20 . . . . 178.81(17) ?
    C17 C18 C19 C14 . . . . -0.8(3) ?
    C12 C11 C20 C19 . . . . -1.3(3) ?
    C10 C11 C20 C19 . . . . 178.82(15) ?
    C14 C19 C20 C11 . . . . -1.1(3) ?
    C18 C19 C20 C11 . . . . 179.27(17) ?
loop_
    _geom_hbond_atom_site_label_D
    _geom_hbond_atom_site_label_H
    _geom_hbond_atom_site_label_A
    _geom_hbond_site_symmetry_A
    _geom_hbond_distance_DH
    _geom_hbond_distance_HA
    _geom_hbond_distance_DA
    _geom_hbond_angle_DHA
    _geom_hbond_publ_flag
    O3 H3 N2 . 0.830(10)
                       1.86(2) 2.604(2) 148(2) yes
