# Supplementary material for: [N′-(5-Chloro-2-oxidobenzyl­idene-κO)-3-hydr­oxy-2-naphthohydrazidato-κ2 N′,O]dimethyl­tin(IV)
Source: Acta Crystallogr Sect E Struct Rep Online. 2009 Jun 24;65(Pt 7):m816. doi: 10.1107/S1600536809022259 (PMC2969223; doi:10.1107/S1600536809022259)
Supplement: Supplementary file 2 [file e-65-0m816-Isup2.hkl]

# 
# h,k,l, Fc-squared, Fo-squared, sigma(Fo-squared) and status flag 
# 
data_I
_shelx_title '  P-1' 
_shelx_refln_list_code          4 
_shelx_F_calc_maximum      195.13 
_exptl_crystal_F_000       484.00 
_reflns_d_resolution_high  0.7698 
 
loop_ 
 _symmetry_equiv_pos_as_xyz 
 'x, y, z' 
 '-x, -y, -z' 
 
_cell_length_a     6.8374 
_cell_length_b    11.6207 
_cell_length_c    12.0159 
_cell_angle_alpha  86.874 
_cell_angle_beta   75.926 
_cell_angle_gamma  80.635 
 
_shelx_F_squared_multiplier     1.000 
 
loop_ 
 _refln_index_h 
 _refln_index_k 
 _refln_index_l 
 _refln_F_squared_calc 
 _refln_F_squared_meas 
 _refln_F_squared_sigma 
 _refln_observed_status 
   1   0   0      562.31      563.84      5.97 o 
   2   0   0      903.28      885.44     11.27 o 
   3   0   0      631.40      578.15     16.13 o 
   4   0   0     2326.49     2235.20     33.42 o 
   5   0   0      267.49      273.27      7.87 o 
   6   0   0     2425.95     2441.64     40.18 o 
   7   0   0       57.37       51.11     10.76 o 
   8   0   0      618.30      626.57     33.01 o 
  -8   1   0     1115.25     1176.65     50.32 o 
  -7   1   0      435.27      455.14     16.34 o 
  -6   1   0      771.58      795.06     19.60 o 
  -5   1   0      893.74      880.94     19.16 o 
  -4   1   0     2459.86     2295.17     33.62 o 
  -3   1   0      255.70      279.71      6.83 o 
  -2   1   0     1390.39     1278.92     19.55 o 
  -1   1   0      226.91      240.05      4.37 o 
   0   1   0     4895.34     4913.39     73.38 o 
   1   1   0     2058.47     2123.73     38.11 o 
   2   1   0     8776.78     8853.47     81.72 o 
   3   1   0     1716.39     1781.34     20.06 o 
   4   1   0     1245.31     1237.05     16.27 o 
   5   1   0      206.16      170.59      7.90 o 
   6   1   0     1259.26     1274.75     26.50 o 
   7   1   0      368.02      403.06     15.85 o 
   8   1   0     1194.17     1224.40     40.90 o 
  -8   2   0      805.51      780.07     34.87 o 
  -7   2   0      439.60      448.54     13.45 o 
  -6   2   0     2677.85     2787.51     34.57 o 
  -5   2   0      562.75      567.65     14.86 o 
  -4   2   0     1271.82     1252.54     17.98 o 
  -3   2   0     2743.23     2719.70     38.70 o 
  -2   2   0      154.42      115.98      7.65 o 
  -1   2   0     2423.36     2449.14     29.68 o 
   0   2   0     8715.94     8837.00     80.02 o 
   1   2   0     2654.32     2696.89     32.98 o 
   2   2   0     4554.40     4522.31     54.81 o 
   3   2   0     6099.43     5950.16     72.60 o 
   4   2   0     3809.41     3906.37     52.68 o 
   5   2   0     1505.23     1564.71     28.43 o 
   6   2   0      405.61      399.71     14.57 o 
   7   2   0      571.88      577.11     18.96 o 
   8   2   0      136.51      149.56     16.89 o 
  -8   3   0       36.13       38.50     11.88 o 
  -7   3   0      528.69      523.17     19.36 o 
  -6   3   0       12.58       15.27      4.98 o 
  -5   3   0     3546.49     3379.98    100.12 o 
  -4   3   0      398.05      379.79      9.48 o 
  -3   3   0     3490.25     3355.33     30.74 o 
  -2   3   0       76.13       75.20      8.13 o 
  -1   3   0     2302.52     2357.39     29.69 o 
   0   3   0       19.69       13.94      1.97 o 
   1   3   0     8812.38     8806.18    100.21 o 
   2   3   0     3505.98     3617.24     45.60 o 
   3   3   0     3803.01     3677.71     48.35 o 
   4   3   0      301.11      308.78     10.80 o 
   5   3   0     1688.55     1630.95     29.61 o 
   6   3   0      355.73      368.01     14.33 o 
   7   3   0     1500.39     1542.56     35.39 o 
   8   3   0      284.05      292.04     15.76 o 
  -7   4   0     1334.95     1389.53     44.83 o 
  -6   4   0      522.59      537.91     13.36 o 
  -5   4   0      674.28      683.64     13.68 o 
  -4   4   0        0.49       -1.35      2.53 o 
  -3   4   0    14252.14    14332.65    129.67 o 
  -2   4   0      276.92      290.16     10.24 o 
  -1   4   0     3148.13     3155.21     39.18 o 
   0   4   0      547.98      566.31      8.69 o 
   1   4   0     2897.86     2803.22     35.68 o 
   2   4   0       33.71       26.63      3.47 o 
   3   4   0    10679.79    10709.61    125.58 o 
   4   4   0      737.34      770.74     28.95 o 
   5   4   0     1257.03     1280.78     25.84 o 
   6   4   0      107.55      121.16     20.87 o 
   7   4   0     1328.17     1371.70     31.19 o 
   8   4   0        1.77       -1.31      6.36 o 
  -7   5   0      247.65      264.05     20.08 o 
  -6   5   0      170.32      172.08     27.21 o 
  -5   5   0     1629.30     1673.39     24.29 o 
  -4   5   0        3.98        1.60      2.75 o 
  -3   5   0     3122.39     3177.90     78.15 o 
  -2   5   0      362.33      297.15      9.50 o 
  -1   5   0     6472.12     6571.41     76.10 o 
   0   5   0      109.22      149.27      7.14 o 
   1   5   0     1894.09     1757.11     20.55 o 
   2   5   0      135.51      129.48      6.55 o 
   3   5   0     3418.82     3451.61     47.15 o 
   4   5   0      838.54      851.58     19.19 o 
   5   5   0     5510.26     5506.07     74.75 o 
   6   5   0       64.59       76.41      8.17 o 
   7   5   0      764.64      756.26     22.76 o 
   8   5   0      323.33      316.84     16.84 o 
  -7   6   0      417.71      459.69     26.15 o 
  -6   6   0      733.58      776.90     22.48 o 
  -5   6   0      372.09      350.41     14.03 o 
  -4   6   0     1027.45      975.00     21.81 o 
  -3   6   0     2046.92     1926.20     60.85 o 
  -2   6   0      330.84      321.90     10.54 o 
  -1   6   0     2791.68     2978.97     39.82 o 
   0   6   0     4260.39     4440.66     44.76 o 
   1   6   0      173.47      295.18      8.98 o 
   2   6   0     3585.98     3738.07     49.15 o 
   3   6   0     3575.05     3538.80     48.82 o 
   4   6   0      703.91      684.99     23.20 o 
   5   6   0       80.76       82.45     14.78 o 
   6   6   0      379.75      392.92     15.46 o 
   7   6   0      665.91      655.25     21.47 o 
   8   6   0      218.23      206.81     14.54 o 
  -6   7   0      286.36      297.97     20.67 o 
  -5   7   0      431.73      424.40     15.75 o 
  -4   7   0      963.49      985.45     27.17 o 
  -3   7   0      167.90      165.42      9.02 o 
  -2   7   0     3749.63     3654.96     58.87 o 
  -1   7   0     3359.66     3437.35     45.94 o 
   0   7   0     1501.04     1582.15     20.30 o 
   1   7   0      390.01      390.39     10.83 o 
   2   7   0     4698.09     4861.35     62.40 o 
   3   7   0      696.15      701.62     16.74 o 
   4   7   0     2095.02     2071.68     35.06 o 
   5   7   0     2434.66     2406.58     41.07 o 
   6   7   0     1911.11     1844.33     36.47 o 
   7   7   0       76.23       79.55     13.98 o 
   8   7   0      381.24      371.75     18.40 o 
  -6   8   0     1179.07     1225.11     29.96 o 
  -5   8   0        2.63        3.23      5.50 o 
  -4   8   0     2247.17     2341.24     85.86 o 
  -3   8   0       83.95       87.79      7.45 o 
  -2   8   0     1728.76     1688.59     29.05 o 
  -1   8   0        8.79       12.35      6.70 o 
   0   8   0     6752.00     6787.27     83.42 o 
   1   8   0      239.20      248.16     20.03 o 
   2   8   0     2159.76     2210.44     28.03 o 
   3   8   0        6.63        8.15      4.29 o 
   4   8   0     1114.35     1112.47     24.04 o 
   5   8   0      222.91      230.56     12.31 o 
   6   8   0     1186.53     1124.57     73.68 o 
   7   8   0      201.30      176.32     12.84 o 
  -6   9   0      281.05      294.71     15.87 o 
  -5   9   0      327.74      318.14     15.02 o 
  -4   9   0     1011.97      993.66     33.83 o 
  -3   9   0      130.48      117.57      8.75 o 
  -2   9   0     1272.40     1289.29     25.38 o 
  -1   9   0      447.00      439.40     21.08 o 
   0   9   0     1176.21     1193.48     21.98 o 
   1   9   0      387.76      383.95     12.04 o 
   2   9   0     4846.59     4765.06     64.43 o 
   3   9   0       31.59       38.32      4.89 o 
   4   9   0      947.81      931.98     36.82 o 
   5   9   0      216.34      203.43     12.00 o 
   6   9   0     1545.90     1523.52     39.09 o 
   7   9   0      111.21      106.36     11.15 o 
  -5  10   0      282.33      317.10     15.45 o 
  -4  10   0     1245.32     1307.69     29.39 o 
  -3  10   0      865.98      824.41     21.70 o 
  -2  10   0      100.24       98.91     11.28 o 
  -1  10   0     2802.97     2757.82     42.74 o 
   0  10   0     2536.04     2493.08     56.79 o 
   1  10   0      265.38      251.51     10.47 o 
   2  10   0      915.49      890.80     20.48 o 
   3  10   0      498.50      523.55     13.20 o 
   4  10   0     1066.23     1051.93     41.57 o 
   5  10   0      562.33      552.65     39.51 o 
   6  10   0      923.07      901.13     25.85 o 
   7  10   0      213.99      195.14     14.10 o 
  -4  11   0      695.67      694.48     49.03 o 
  -3  11   0      773.54      802.32     39.49 o 
  -2  11   0      422.34      434.35     15.71 o 
  -1  11   0     2424.86     2398.05     52.65 o 
   0  11   0      448.61      458.72     22.14 o 
   1  11   0      748.96      817.65     29.71 o 
   2  11   0     1399.82     1352.83     27.28 o 
   3  11   0      677.55      664.37     19.09 o 
   4  11   0       12.34       14.85      6.95 o 
   5  11   0      888.68      912.97     27.83 o 
   6  11   0      174.00      172.60     16.52 o 
  -4  12   0        0.07       -5.37      5.87 o 
  -3  12   0      882.74      900.84     24.65 o 
  -2  12   0      260.85      291.65     13.91 o 
  -1  12   0     1390.51     1333.48     41.72 o 
   0  12   0      185.58      153.44     14.84 o 
   1  12   0      869.03      908.41     33.17 o 
   2  12   0       59.34       67.58     12.06 o 
   3  12   0     2590.88     2558.99     44.28 o 
   4  12   0      236.80      204.86     12.71 o 
   5  12   0      242.60      226.81     16.71 o 
   6  12   0       58.13       75.08     10.25 o 
  -3  13   0      377.43      391.35     24.42 o 
  -2  13   0      140.88      147.61     11.48 o 
  -1  13   0     1733.80     1816.28     52.45 o 
   0  13   0       32.54       44.60     11.01 o 
   1  13   0      930.59      991.71     36.31 o 
   2  13   0        3.41        7.08      8.58 o 
   3  13   0      672.84      646.69     30.17 o 
   4  13   0      239.84      249.38     14.28 o 
   5  13   0     1318.68     1336.64     32.96 o 
  -1  14   0      190.61      178.43     18.37 o 
   0  14   0      272.57      264.21     21.10 o 
   1  14   0      509.08      492.51     26.94 o 
   2  14   0      345.38      348.73     23.79 o 
   3  14   0     1225.35     1232.00     44.66 o 
   4  14   0       45.30       40.34     13.02 o 
   1  15   0      411.05      503.56     28.55 o 
   2  15   0      374.81      432.93     27.33 o 
  -4 -14   1      401.57      384.36     26.95 o 
  -3 -14   1      833.36      824.17     36.13 o 
  -2 -14   1      348.29      376.62     24.17 o 
  -1 -14   1     1125.60     1116.83     40.30 o 
   0 -14   1        0.55       -3.73      8.07 o 
   1 -14   1      196.77      207.30     19.05 o 
  -5 -13   1      281.25      281.78     16.27 o 
  -4 -13   1      428.79      475.76     18.94 o 
  -3 -13   1      315.61      348.39     22.78 o 
  -2 -13   1      737.02      723.85     31.13 o 
  -1 -13   1      459.19      417.51     23.79 o 
   0 -13   1     1064.45     1057.09     37.10 o 
   1 -13   1      622.54      639.97     29.10 o 
   2 -13   1      228.15      256.25     20.55 o 
   3 -13   1       64.17       69.29      9.26 o 
  -6 -12   1      319.48      327.06     17.44 o 
  -5 -12   1        2.45        3.53      8.30 o 
  -4 -12   1     1277.38     1262.80     30.01 o 
  -3 -12   1      255.02      252.74     13.30 o 
  -2 -12   1     2062.34     1969.66     67.46 o 
  -1 -12   1      642.09      566.90     25.86 o 
   0 -12   1     1008.57     1006.43     34.59 o 
   1 -12   1       23.33       13.78      8.11 o 
   2 -12   1     1543.25     1578.09     32.06 o 
   3 -12   1       17.58       15.91      6.58 o 
  -6 -11   1     1716.25     1671.16     37.77 o 
  -5 -11   1       99.42       78.81      9.45 o 
  -4 -11   1      527.93      542.80     18.63 o 
  -3 -11   1      214.93      234.39     12.20 o 
  -2 -11   1     1030.67     1094.99     24.38 o 
  -1 -11   1      304.66      284.33     11.99 o 
   0 -11   1     1788.34     1756.93     46.14 o 
   1 -11   1       98.09       93.72     11.96 o 
   2 -11   1     1557.63     1620.20     31.27 o 
   3 -11   1       35.20       31.98      6.77 o 
   4 -11   1     1821.24     1826.38     36.10 o 
  -7 -10   1       34.13       41.83      9.42 o 
  -6 -10   1      551.85      520.18     27.50 o 
  -5 -10   1      847.74      803.95     23.22 o 
  -4 -10   1     2141.83     2138.56     39.09 o 
  -3 -10   1      148.92      130.00      9.23 o 
  -2 -10   1      159.61      162.75      9.64 o 
  -1 -10   1     1813.98     1742.37     43.55 o 
   0 -10   1     1366.60     1364.53     25.52 o 
   1 -10   1       22.17       34.39      7.99 o 
   2 -10   1     2346.32     2375.28     38.71 o 
   3 -10   1      223.51      237.87     11.88 o 
   4 -10   1      451.69      483.63     16.96 o 
   5 -10   1      475.74      488.12     18.07 o 
  -7  -9   1      150.94      155.76     16.96 o 
  -6  -9   1      419.31      434.66     17.79 o 
  -5  -9   1      904.45      910.03     24.19 o 
  -4  -9   1     1301.65     1282.23     27.60 o 
  -3  -9   1     1856.74     1854.23     33.17 o 
  -2  -9   1     1050.21     1026.93     32.39 o 
  -1  -9   1     1261.76     1269.41     24.04 o 
   0  -9   1      689.72      689.39     16.44 o 
   1  -9   1     1805.62     1806.65     24.28 o 
   2  -9   1      326.03      323.37     12.03 o 
   3  -9   1      115.42      112.73      8.33 o 
   4  -9   1     2554.87     2499.68     41.75 o 
   5  -9   1      129.71      121.80     10.18 o 
   6  -9   1        4.76        8.84      9.98 o 
  -7  -8   1      994.91     1022.60     28.49 o 
  -6  -8   1       72.55       81.96     11.21 o 
  -5  -8   1     2870.68     2729.87     64.08 o 
  -4  -8   1     4468.68     4417.69     63.38 o 
  -3  -8   1     1430.78     1439.55     27.35 o 
  -2  -8   1       81.82       85.78     10.95 o 
  -1  -8   1     5507.86     5512.48     70.81 o 
   0  -8   1      295.59      301.34     10.36 o 
   1  -8   1     2084.10     2036.32     37.11 o 
   2  -8   1      466.67      471.92     18.12 o 
   3  -8   1     1328.40     1347.56     25.74 o 
   4  -8   1        1.34       -0.56      4.20 o 
   5  -8   1     1260.94     1255.19     38.69 o 
   6  -8   1      154.50      158.51     13.49 o 
  -7  -7   1      627.80      625.61     21.57 o 
  -6  -7   1      155.51      142.41     10.78 o 
  -5  -7   1     1052.45     1075.29     25.02 o 
  -4  -7   1      727.83      741.92     19.20 o 
  -3  -7   1     1229.80     1268.43     17.60 o 
  -2  -7   1      143.12      164.24      8.68 o 
  -1  -7   1     3651.53     3790.50     50.72 o 
   0  -7   1     1168.85     1206.17     21.10 o 
   1  -7   1     6281.10     6423.98     81.28 o 
   2  -7   1       33.92       32.39      4.61 o 
   3  -7   1     2147.64     2080.03     33.10 o 
   4  -7   1      165.54      164.66      9.48 o 
   5  -7   1      551.79      540.65     17.17 o 
   6  -7   1       12.96        8.38      4.77 o 
   7  -7   1      981.79     1083.60     28.15 o 
  -8  -6   1      398.47      407.25     19.06 o 
  -7  -6   1     1811.40     1823.07     38.38 o 
  -6  -6   1      128.40      134.16     10.17 o 
  -5  -6   1      222.36      207.16     11.08 o 
  -4  -6   1      835.41      851.53     20.06 o 
  -3  -6   1     1953.07     1967.11     33.19 o 
  -2  -6   1      233.58      178.77      8.32 o 
  -1  -6   1    12750.93    13467.26    155.06 o 
   0  -6   1       39.74       68.45      4.91 o 
   1  -6   1     2137.66     2233.62     34.67 o 
   2  -6   1     1836.13     1806.15     27.62 o 
   3  -6   1     2761.45     2711.60     54.02 o 
   4  -6   1      100.68      100.94      7.41 o 
   5  -6   1      981.03      983.60     33.06 o 
   6  -6   1       19.97       17.83      4.88 o 
   7  -6   1      623.24      669.17     21.25 o 
  -8  -5   1      353.05      321.71     19.34 o 
  -7  -5   1      719.32      706.51     22.32 o 
  -6  -5   1     2102.14     2010.97     37.78 o 
  -5  -5   1     1730.74     1721.62     32.33 o 
  -4  -5   1     2638.64     2640.10     49.95 o 
  -3  -5   1     1689.11     1652.80     44.98 o 
  -2  -5   1      772.44      733.72     15.43 o 
  -1  -5   1      191.98      171.58     10.15 o 
   0  -5   1     1504.35     1403.28     17.84 o 
   1  -5   1     3484.33     3424.16     35.92 o 
   2  -5   1     2499.31     2544.48     29.22 o 
   3  -5   1     1491.25     1526.53     25.16 o 
   4  -5   1     2810.19     2817.83     41.33 o 
   5  -5   1      653.29      676.14     14.00 o 
   6  -5   1      396.82      409.85     12.39 o 
   7  -5   1      187.08      207.58     17.49 o 
  -8  -4   1      515.76      537.20     20.94 o 
  -7  -4   1     1612.15     1518.76     55.42 o 
  -6  -4   1      545.71      577.48     18.24 o 
  -5  -4   1       50.59       49.44      6.50 o 
  -4  -4   1     3860.62     3826.31     53.41 o 
  -3  -4   1      424.24      373.70     11.19 o 
  -2  -4   1     5275.83     5467.44     73.52 o 
  -1  -4   1     5779.84     6048.22     81.23 o 
   0  -4   1     1551.10     1462.41     21.29 o 
   1  -4   1      149.66      145.22      5.43 o 
   2  -4   1     7317.16     7227.92     78.38 o 
   3  -4   1     1577.76     1547.63     20.71 o 
   4  -4   1      868.70      861.28     20.79 o 
   5  -4   1      144.76      135.27      6.67 o 
   6  -4   1     1441.30     1513.78     23.43 o 
   7  -4   1       70.07       62.54     11.47 o 
  -8  -3   1      747.50      756.16     24.11 o 
  -7  -3   1        0.01        1.44      5.54 o 
  -6  -3   1     2151.79     2197.18     38.99 o 
  -5  -3   1      518.48      551.41     16.14 o 
  -4  -3   1     1986.91     1802.19     30.03 o 
  -3  -3   1      477.04      481.77     17.80 o 
  -2  -3   1     8898.13     9138.08    112.73 o 
  -1  -3   1      825.36      886.40     11.59 o 
   0  -3   1     8484.60     8580.21     98.49 o 
   1  -3   1       76.54       65.54      4.43 o 
   2  -3   1     1060.40     1013.86     14.97 o 
   3  -3   1      214.06      227.76      6.75 o 
   4  -3   1     7964.47     7896.86     66.58 o 
   5  -3   1       23.57       22.10      3.02 o 
   6  -3   1     1883.99     1947.67     23.88 o 
   7  -3   1      714.74      689.03     16.56 o 
   8  -3   1      584.20      614.52     30.73 o 
  -8  -2   1      408.08      468.19     18.94 o 
  -7  -2   1       17.37       21.59      6.55 o 
  -6  -2   1      794.27      839.45     31.08 o 
  -5  -2   1      316.34      328.11     12.30 o 
  -4  -2   1     4512.96     4288.30     57.37 o 
  -3  -2   1     3897.11     4280.77     54.91 o 
  -2  -2   1     2400.31     2430.77     47.65 o 
  -1  -2   1      304.00      313.64      7.93 o 
   1  -2   1       79.45       89.44      4.36 o 
   2  -2   1     4593.18     4326.44     42.46 o 
   3  -2   1       19.22       17.40      2.68 o 
   4  -2   1     2001.48     1961.74     23.34 o 
   5  -2   1      748.12      764.41     13.93 o 
   6  -2   1     2683.29     2812.65     34.93 o 
   7  -2   1        5.57        1.74      4.55 o 
   8  -2   1        3.05        5.80      6.51 o 
  -8  -1   1      503.59      516.91     19.61 o 
  -7  -1   1      788.65      755.82     21.59 o 
  -6  -1   1     1153.96     1218.81     37.46 o 
  -5  -1   1      267.32      271.26     11.11 o 
  -4  -1   1     2834.92     2906.33     41.38 o 
  -3  -1   1     7020.35     6938.68     83.19 o 
  -2  -1   1    16433.63    16917.16    189.24 o 
  -1  -1   1      172.47      175.09      2.86 o 
   0  -1   1     1297.89     1333.35     16.71 o 
   1  -1   1     3766.95     3637.94     68.71 o 
   2  -1   1     1448.33     1433.65     28.24 o 
   3  -1   1     2193.28     2109.69     23.58 o 
   4  -1   1     2580.96     2443.64     24.46 o 
   5  -1   1      535.82      540.85     11.65 o 
   6  -1   1      790.30      788.64     19.57 o 
   7  -1   1      529.65      549.99     17.75 o 
   8  -1   1      406.31      410.61     35.42 o 
  -8   0   1      513.73      494.37     18.97 o 
  -7   0   1     1048.82     1056.06     25.54 o 
  -6   0   1       53.72       69.12     12.52 o 
  -5   0   1     1388.68     1352.22     25.41 o 
  -4   0   1     3334.49     3306.34     45.44 o 
  -3   0   1      559.04      486.62     11.24 o 
  -2   0   1      583.03      568.37      8.92 o 
  -1   0   1    22101.38    22320.73    206.86 o 
   0   0   1      285.74      291.77      3.73 o 
   1   0   1    12849.19    12766.80    253.87 o 
   2   0   1     2289.81     2260.66     29.37 o 
   3   0   1     2267.70     2158.26     23.78 o 
   4   0   1       82.41       99.82      3.96 o 
   5   0   1     4209.28     4317.52     46.07 o 
   6   0   1     1000.42      974.78     51.50 o 
   7   0   1      957.24      987.59     24.33 o 
   8   0   1       60.17       55.34      8.67 o 
  -8   1   1      121.84      125.45      9.19 o 
  -7   1   1       50.74       49.41      7.46 o 
  -6   1   1       26.81       33.60      5.72 o 
  -5   1   1     2522.66     2436.00     37.57 o 
  -4   1   1        0.53       -1.71      2.96 o 
  -3   1   1     5062.34     5005.88     50.27 o 
  -2   1   1     1233.68     1222.48     18.08 o 
  -1   1   1     1440.73     1348.84     12.49 o 
   0   1   1      472.02      473.91      7.13 o 
   1   1   1    17360.44    17406.67    267.92 o 
   2   1   1     1468.14     1527.90     14.46 o 
   3   1   1     5472.89     5528.17     46.48 o 
   4   1   1     1645.97     1766.02     18.28 o 
   5   1   1     1634.86     1630.01     21.39 o 
   6   1   1       15.64       16.67      5.36 o 
   7   1   1     2047.00     2080.34     38.55 o 
   8   1   1      178.27      186.91     12.68 o 
  -8   2   1        5.27       -0.29      9.11 o 
  -7   2   1     2086.04     2252.84     33.22 o 
  -6   2   1     1342.64     1346.52     26.35 o 
  -5   2   1     2103.42     2097.06     33.37 o 
  -4   2   1       16.21       14.15      2.75 o 
  -3   2   1     3149.78     3046.11     32.75 o 
  -2   2   1      745.34      732.79     11.44 o 
  -1   2   1    11064.88    11020.45     86.64 o 
   0   2   1      563.93      591.09      9.43 o 
   1   2   1     6851.54     7018.03     79.84 o 
   2   2   1      579.43      541.38     15.00 o 
   3   2   1     7251.03     7198.73     59.33 o 
   4   2   1      692.08      738.96      9.74 o 
   5   2   1      758.00      687.74     17.31 o 
   6   2   1       45.93       53.39      6.59 o 
   7   2   1      783.83      763.93     21.64 o 
   8   2   1      370.43      373.30     16.86 o 
  -7   3   1      289.91      298.98     21.36 o 
  -6   3   1     1274.08     1278.76     26.32 o 
  -5   3   1     4136.47     4056.44     47.00 o 
  -4   3   1      527.98      489.36      9.22 o 
  -3   3   1      300.64      229.75      5.56 o 
  -2   3   1      168.97      135.02      3.72 o 
  -1   3   1     1742.92     1712.91     23.64 o 
   0   3   1     7870.91     8052.80     74.08 o 
   1   3   1     4546.68     4543.41     53.15 o 
   2   3   1      942.90      877.78     27.04 o 
   3   3   1     3543.48     3491.14     45.94 o 
   4   3   1      943.90      934.48     22.59 o 
   5   3   1     1430.34     1424.29     26.88 o 
   6   3   1      862.22      909.84     22.26 o 
   7   3   1     1000.05      998.06     25.33 o 
   8   3   1      559.98      532.82     27.09 o 
  -7   4   1     1250.88     1259.61     43.58 o 
  -6   4   1      164.70      160.59     12.59 o 
  -5   4   1     1148.79     1182.22     16.77 o 
  -4   4   1     2518.17     2476.61     25.86 o 
  -3   4   1      312.71      257.90      5.87 o 
  -2   4   1    10586.24    11169.95    108.18 o 
  -1   4   1     3793.92     3856.44     47.28 o 
   0   4   1     2838.40     2851.99     28.88 o 
   1   4   1      126.24      117.72      4.12 o 
   2   4   1     6792.46     6556.50     77.64 o 
   3   4   1     5006.38     5112.68     63.70 o 
   4   4   1     1707.55     1670.96     28.23 o 
   5   4   1      620.99      604.75     16.64 o 
   6   4   1     1403.06     1401.69     29.14 o 
   7   4   1       30.66       36.78      7.34 o 
   8   4   1     1674.94     1627.95     53.75 o 
  -7   5   1       71.38       48.34     12.03 o 
  -6   5   1      992.50     1001.79     25.63 o 
  -5   5   1      336.58      321.23     15.45 o 
  -4   5   1      940.21      951.50     15.92 o 
  -3   5   1       39.79       43.39      3.54 o 
  -2   5   1     3455.29     3502.81     46.47 o 
  -1   5   1      500.09      579.21     12.75 o 
   0   5   1     9157.05     9259.55     85.84 o 
   1   5   1      548.68      532.28      8.74 o 
   2   5   1     2077.10     1972.71     28.20 o 
   3   5   1      773.79      815.50     16.73 o 
   4   5   1     5042.01     4957.69     65.56 o 
   5   5   1      827.01      849.53     33.07 o 
   6   5   1      979.39     1012.59     32.08 o 
   7   5   1      338.61      339.12     15.69 o 
   8   5   1      718.65      755.01     24.31 o 
  -7   6   1      102.39       61.43     12.99 o 
  -6   6   1      718.07      730.15     22.37 o 
  -5   6   1      113.62      104.53      9.15 o 
  -4   6   1     2236.05     2216.96     37.44 o 
  -3   6   1        4.45        1.32      2.70 o 
  -2   6   1     1749.18     1745.01     28.41 o 
  -1   6   1      228.45      231.58      8.67 o 
   0   6   1     4785.37     4714.04     47.04 o 
   1   6   1      120.28      105.43      4.62 o 
   2   6   1     8305.05     8382.84     98.84 o 
   3   6   1        8.83        6.80      5.29 o 
   4   6   1      683.88      629.94     16.34 o 
   5   6   1      175.86      161.66      9.64 o 
   6   6   1      549.65      569.07     18.28 o 
   7   6   1       71.01       68.69      8.82 o 
   8   6   1      668.79      670.22     23.24 o 
  -6   7   1     1517.21     1524.82     55.24 o 
  -5   7   1      158.93      167.40     11.16 o 
  -4   7   1      887.68      898.66     22.11 o 
  -3   7   1     1342.47     1332.71     26.12 o 
  -2   7   1     2798.95     2810.62     83.48 o 
  -1   7   1      713.29      732.17     16.35 o 
   0   7   1     2223.22     2250.33     26.06 o 
   1   7   1      295.58      276.09     13.22 o 
   2   7   1     1668.74     1695.46     21.98 o 
   3   7   1     1755.57     1701.24     28.26 o 
   4   7   1     3802.02     3737.27     53.38 o 
   5   7   1     3153.13     3036.43     47.74 o 
   6   7   1      840.69      834.59     22.99 o 
   7   7   1      674.67      640.12     21.37 o 
   8   7   1      302.15      292.08     16.32 o 
  -6   8   1      128.00      123.56     11.35 o 
  -5   8   1      324.60      362.84     15.71 o 
  -4   8   1      851.96      917.12     41.80 o 
  -3   8   1      915.38      903.08     21.52 o 
  -2   8   1        2.48        3.47      3.93 o 
  -1   8   1     2525.13     2572.51     38.53 o 
   0   8   1     1501.11     1527.83     29.71 o 
   1   8   1     2062.33     2049.06     33.65 o 
   2   8   1     1642.95     1615.66     21.97 o 
   3   8   1      855.43      797.41     17.95 o 
   4   8   1       93.52       99.45      7.80 o 
   5   8   1     1835.08     1810.28     34.01 o 
   6   8   1     3088.09     2964.21     50.10 o 
   7   8   1      282.26      261.26     14.62 o 
   8   8   1        9.34        6.79      7.41 o 
  -5   9   1      567.80      589.94     20.27 o 
  -4   9   1       64.88       64.50      8.04 o 
  -3   9   1     3984.61     3886.98     89.00 o 
  -2   9   1     3582.52     3591.07     75.56 o 
  -1   9   1     1442.58     1493.58     27.56 o 
   0   9   1       87.77       99.20     12.85 o 
   1   9   1     1913.87     1887.53     30.29 o 
   2   9   1      452.09      465.89     12.16 o 
   3   9   1     2507.00     2451.33     31.77 o 
   4   9   1      564.22      550.20     16.50 o 
   5   9   1     1192.33     1151.18     26.25 o 
   6   9   1       19.35       23.79      7.30 o 
   7   9   1     1270.33     1255.96     31.45 o 
  -5  10   1      833.40      799.56     24.31 o 
  -4  10   1       45.47       26.40      6.90 o 
  -3  10   1     1185.37     1178.56     26.98 o 
  -2  10   1       55.06       49.02      8.66 o 
  -1  10   1     1016.74     1030.16     23.08 o 
   0  10   1      258.94      251.69     16.19 o 
   1  10   1      989.47      967.84     31.38 o 
   2  10   1      204.28      214.61      9.96 o 
   3  10   1      797.63      854.98     19.23 o 
   4  10   1       66.62       78.19     11.66 o 
   5  10   1     1527.46     1543.87     32.00 o 
   6  10   1       49.52       58.75     10.97 o 
   7  10   1      306.86      317.95     16.57 o 
  -4  11   1      363.51      376.11     27.31 o 
  -3  11   1     1203.98     1193.73     28.15 o 
  -2  11   1        0.81        6.11      5.33 o 
  -1  11   1     1447.17     1491.50     41.44 o 
   0  11   1     1032.99     1015.45     33.83 o 
   1  11   1     3047.22     3056.61     68.60 o 
   2  11   1      681.22      640.78     26.73 o 
   3  11   1      993.42      951.74     22.78 o 
   4  11   1      590.95      547.35     14.59 o 
   5  11   1      488.14      489.27     27.21 o 
   6  11   1      390.92      404.78     22.30 o 
  -3  12   1      331.30      332.55     20.41 o 
  -2  12   1      736.88      739.30     21.85 o 
  -1  12   1      942.12      948.34     36.16 o 
   0  12   1      235.85      233.94     17.58 o 
   1  12   1      160.90      170.03     15.69 o 
   2  12   1     1618.40     1771.98     49.82 o 
   3  12   1      920.47      907.84     34.45 o 
   4  12   1      500.50      510.37     14.82 o 
   5  12   1      568.58      560.00     16.30 o 
   6  12   1      234.21      216.57     11.85 o 
  -3  13   1        5.60        7.47      6.91 o 
  -2  13   1      743.45      776.42     39.38 o 
  -1  13   1       38.00       47.44     11.80 o 
   0  13   1     1305.42     1372.65     44.32 o 
   1  13   1      643.36      619.54     28.68 o 
   2  13   1      339.58      336.64     21.83 o 
   3  13   1        0.95        6.78      8.82 o 
   4  13   1     1543.83     1533.09     49.86 o 
   5  13   1       93.01       97.57      8.86 o 
  -1  14   1        5.42        4.69      9.15 o 
   0  14   1      767.88      792.13     34.31 o 
   1  14   1       31.10       36.19     11.56 o 
   2  14   1     1817.62     1761.76     53.74 o 
   3  14   1       30.60       18.96     10.80 o 
   4  14   1      362.82      321.63     24.28 o 
   1  15   1        1.03       10.02     10.05 o 
   2  15   1      375.62      367.90     25.63 o 
  -3 -14   2       52.39       67.87     13.89 o 
  -2 -14   2     1812.02     1978.49     57.38 o 
  -1 -14   2      171.83      162.07     11.58 o 
   0 -14   2      358.91      399.98     16.95 o 
   1 -14   2       58.35       51.09     10.96 o 
  -4 -13   2      238.27      208.70     24.13 o 
  -3 -13   2       32.94       26.95      7.33 o 
  -2 -13   2      782.15      788.45     32.72 o 
  -1 -13   2      451.19      509.68     17.47 o 
   0 -13   2     1560.34     1542.72     32.21 o 
   1 -13   2       91.78       96.88      9.53 o 
   2 -13   2      248.49      263.07     14.48 o 
   3 -13   2       61.51       74.65     14.15 o 
  -5 -12   2      647.99      646.10     31.89 o 
  -4 -12   2      537.95      519.19     19.45 o 
  -3 -12   2      945.74      963.90     41.09 o 
  -2 -12   2     1347.83     1334.18     28.91 o 
  -1 -12   2      310.93      323.54     24.49 o 
   0 -12   2      384.69      432.11     22.09 o 
   1 -12   2     1180.68     1165.39     37.69 o 
   2 -12   2      531.82      610.01     27.54 o 
   3 -12   2      376.16      364.63     23.68 o 
   4 -12   2      237.95      255.22     21.62 o 
  -6 -11   2      688.71      685.66     24.21 o 
  -5 -11   2      307.90      283.06     21.57 o 
  -4 -11   2       41.41       43.15     11.09 o 
  -3 -11   2      954.62      978.54     29.96 o 
  -2 -11   2       77.52       72.21      5.81 o 
  -1 -11   2     1368.97     1433.68     22.74 o 
   0 -11   2     1709.66     1710.32     45.03 o 
   1 -11   2     1716.67     1715.50     45.70 o 
   2 -11   2      580.63      566.26     25.02 o 
   3 -11   2      672.83      740.41     26.73 o 
   4 -11   2      183.33      194.83     18.50 o 
  -6 -10   2       61.25       56.59      9.49 o 
  -5 -10   2     1670.84     1681.45     36.09 o 
  -4 -10   2       49.96       39.71     10.81 o 
  -3 -10   2     1010.02     1026.77     34.48 o 
  -2 -10   2       84.18       79.02      5.61 o 
  -1 -10   2     1414.32     1424.36     27.48 o 
   0 -10   2        3.67       -0.47      4.10 o 
   1 -10   2     2365.75     2420.34     38.63 o 
   2 -10   2      393.95      379.31     13.47 o 
   3 -10   2       27.84       35.12      6.17 o 
   4 -10   2      695.39      707.09     16.73 o 
   5 -10   2      985.30     1048.21     39.80 o 
  -7  -9   2     1711.63     1756.43     58.21 o 
  -6  -9   2       12.48       20.28      7.15 o 
  -5  -9   2      386.19      378.25     24.27 o 
  -4  -9   2      296.44      314.94     14.33 o 
  -3  -9   2     2919.37     2806.61     64.93 o 
  -2  -9   2      327.42      364.10      9.77 o 
  -1  -9   2     1575.85     1600.93     28.62 o 
   0  -9   2      166.25      184.61     20.45 o 
   1  -9   2     1762.52     1823.22     30.82 o 
   2  -9   2      438.39      483.73     14.13 o 
   3  -9   2     3866.43     3933.55     55.00 o 
   4  -9   2      266.24      275.64     12.36 o 
   5  -9   2     1037.26     1010.93     36.34 o 
   6  -9   2       50.67       48.76     12.24 o 
  -7  -8   2      168.42      156.72     13.36 o 
  -6  -8   2      543.44      539.76     27.96 o 
  -5  -8   2     2109.11     2065.59     39.18 o 
  -4  -8   2     2718.97     2690.93     44.77 o 
  -3  -8   2      618.79      608.43     17.41 o 
  -2  -8   2     2255.09     2228.30     47.70 o 
  -1  -8   2     1323.27     1276.05     23.84 o 
   0  -8   2     1608.63     1574.86     26.87 o 
   1  -8   2     1693.07     1679.92     39.34 o 
   2  -8   2      319.43      341.58     21.94 o 
   3  -8   2      580.46      578.24     15.35 o 
   4  -8   2      616.82      629.51     17.14 o 
   5  -8   2      739.34      774.12     20.35 o 
   6  -8   2      175.65      199.84     18.15 o 
  -7  -7   2       79.64       57.22      9.44 o 
  -6  -7   2      670.24      691.25     35.46 o 
  -5  -7   2      502.05      482.47     17.00 o 
  -4  -7   2      704.52      704.92     19.36 o 
  -3  -7   2     6671.80     6738.21     87.04 o 
  -2  -7   2     1895.28     1832.65     27.94 o 
  -1  -7   2      326.79      344.21      7.35 o 
   0  -7   2     2986.85     3011.84     34.94 o 
   1  -7   2      418.73      458.52     17.35 o 
   2  -7   2     3647.59     3598.34     48.59 o 
   3  -7   2     1716.54     1662.06     27.61 o 
   4  -7   2      509.49      537.19     15.21 o 
   5  -7   2      103.97      109.18      7.00 o 
   6  -7   2      797.53      838.91     18.52 o 
   7  -7   2      295.98      311.76     22.06 o 
  -7  -6   2        2.01        0.76      6.24 o 
  -6  -6   2     1077.70     1088.97     27.08 o 
  -5  -6   2        1.51        1.44      8.45 o 
  -4  -6   2     1022.18     1022.60     22.92 o 
  -3  -6   2      614.49      575.54     15.73 o 
  -2  -6   2     5192.16     5141.79     63.43 o 
  -1  -6   2     1632.98     1766.45     21.84 o 
   0  -6   2     2052.58     1993.22     24.51 o 
   1  -6   2     1146.98     1232.72     20.84 o 
   2  -6   2     2996.06     2899.77     40.70 o 
   3  -6   2       10.83       10.96      5.07 o 
   4  -6   2     2685.72     2689.16     40.24 o 
   5  -6   2       68.20       62.15      4.57 o 
   6  -6   2      284.27      280.78     13.67 o 
   7  -6   2        0.01        7.01      8.36 o 
  -8  -5   2      176.75      199.70     14.46 o 
  -7  -5   2      354.91      341.59     16.21 o 
  -6  -5   2     2274.68     2207.68     40.74 o 
  -5  -5   2      285.06      275.41     12.70 o 
  -4  -5   2     3912.98     3850.52     74.39 o 
  -3  -5   2        7.77       10.38      4.83 o 
  -2  -5   2     1808.82     1759.27     18.51 o 
  -1  -5   2      627.47      589.54     15.94 o 
   0  -5   2     6833.11     6772.45     81.22 o 
   1  -5   2      229.18      202.40      7.08 o 
   2  -5   2     3957.37     3938.38     50.77 o 
   3  -5   2      749.18      781.50     16.78 o 
   4  -5   2     4113.64     4134.07     51.88 o 
   5  -5   2      394.88      403.31      9.33 o 
   6  -5   2      789.34      803.29     16.45 o 
   7  -5   2       39.33       46.05      7.44 o 
  -8  -4   2      950.75      955.06     30.91 o 
  -7  -4   2      863.22      812.31     23.84 o 
  -6  -4   2     1055.27      972.80     24.41 o 
  -5  -4   2      492.37      491.11     15.77 o 
  -4  -4   2     1578.22     1560.43     28.33 o 
  -3  -4   2     2474.07     2530.24     37.72 o 
  -2  -4   2     5229.82     5386.90     45.72 o 
  -1  -4   2      381.60      353.65      6.88 o 
   0  -4   2     2504.51     2504.12     50.03 o 
   1  -4   2     3977.20     3919.82     42.98 o 
   2  -4   2     2358.67     2283.26     44.56 o 
   3  -4   2      916.87      869.60     17.09 o 
   4  -4   2     4667.01     4728.97     48.54 o 
   5  -4   2        2.01        3.34      2.68 o 
   6  -4   2      627.60      653.23     15.29 o 
   7  -4   2     1388.37     1430.60     42.64 o 
  -8  -3   2       54.28       52.19      9.29 o 
  -7  -3   2     1144.30     1211.49     35.29 o 
  -6  -3   2     1400.35     1367.22     29.18 o 
  -5  -3   2      944.02      963.41     22.12 o 
  -4  -3   2     1760.67     1803.97     30.58 o 
  -3  -3   2     3787.86     3892.54     75.93 o 
  -2  -3   2      333.50      332.01      5.09 o 
  -1  -3   2     6390.90     6661.41     74.05 o 
   0  -3   2     3928.11     4005.25     48.49 o 
   1  -3   2     2340.57     2290.20     29.84 o 
   2  -3   2      180.41      166.40      4.92 o 
   3  -3   2     4032.35     3943.42     67.63 o 
   4  -3   2      518.01      514.40      9.37 o 
   5  -3   2      965.43      976.28     14.44 o 
   6  -3   2      448.16      474.70     12.03 o 
   7  -3   2     1013.43     1062.03     24.98 o 
   8  -3   2       17.75       15.71      6.65 o 
  -8  -2   2      105.72      104.11     13.42 o 
  -7  -2   2      411.86      431.84     17.42 o 
  -6  -2   2       30.93       32.36      6.33 o 
  -5  -2   2     3171.96     3204.65     48.16 o 
  -4  -2   2      208.20      204.10      9.35 o 
  -3  -2   2     1242.67     1009.33     18.87 o 
  -2  -2   2      615.61      627.17     11.30 o 
  -1  -2   2     4001.23     4224.54     35.76 o 
   0  -2   2       51.23       59.62      3.76 o 
   1  -2   2     5440.61     5218.19     43.14 o 
   2  -2   2     1833.26     1759.63     16.88 o 
   3  -2   2     1710.28     1616.32     24.81 o 
   4  -2   2       40.44       40.00      4.14 o 
   5  -2   2     2406.38     2389.40     53.55 o 
   6  -2   2      105.48      114.35      8.12 o 
   7  -2   2     1734.57     1755.51     27.88 o 
   8  -2   2      818.59      807.41     20.21 o 
  -8  -1   2      142.61      144.61     11.86 o 
  -7  -1   2     1868.87     1905.67     37.33 o 
  -6  -1   2       35.18       44.81      6.68 o 
  -5  -1   2     1248.49     1301.12     25.39 o 
  -4  -1   2      353.45      358.70     17.21 o 
  -3  -1   2     9713.19    10159.87    118.69 o 
  -2  -1   2      334.60      325.24      8.77 o 
  -1  -1   2     5912.84     6031.26     58.10 o 
   0  -1   2     1568.79     1653.67     21.40 o 
   1  -1   2    27700.40    27782.90    351.84 o 
   2  -1   2     8893.88     9006.84    103.41 o 
   3  -1   2     5676.16     5484.55     81.46 o 
   4  -1   2      271.35      292.47      7.61 o 
   5  -1   2      663.23      661.22     11.24 o 
   6  -1   2       48.93       45.75      4.83 o 
   7  -1   2     1192.17     1192.16     27.00 o 
   8  -1   2       64.78       65.49      8.72 o 
  -8   0   2      150.53      142.45     17.73 o 
  -7   0   2      653.71      664.36     28.68 o 
  -6   0   2      725.57      752.54     27.78 o 
  -5   0   2     2212.22     2209.39     35.77 o 
  -4   0   2      481.66      490.05     13.06 o 
  -3   0   2     1105.80     1125.24     19.18 o 
  -2   0   2      568.58      503.46      8.65 o 
  -1   0   2     5619.41     5641.64     53.17 o 
   0   0   2     2490.89     2492.34     20.92 o 
   1   0   2    17536.54    17584.49    213.09 o 
   2   0   2    14616.39    15334.58    145.16 o 
   3   0   2     2774.41     2684.14     89.53 o 
   4   0   2     6854.67     6916.83     59.02 o 
   5   0   2     1566.86     1512.03     17.94 o 
   6   0   2      674.88      696.13     34.74 o 
   7   0   2      950.28      983.18     24.41 o 
   8   0   2      138.89      139.77     15.80 o 
  -8   1   2      477.36      450.63     27.69 o 
  -7   1   2     1705.15     1722.83     57.48 o 
  -6   1   2      260.21      280.03     12.11 o 
  -5   1   2      433.84      408.19     12.95 o 
  -4   1   2     5544.25     5585.95     57.84 o 
  -3   1   2     2841.16     2765.89     98.62 o 
  -2   1   2     2511.85     2476.71     32.27 o 
  -1   1   2      704.22      730.24      8.17 o 
   0   1   2     3424.21     3442.77     39.09 o 
   1   1   2      346.91      325.15      5.59 o 
   2   1   2     3592.37     3531.55     38.45 o 
   3   1   2     2462.32     2369.30     22.36 o 
   4   1   2     4225.51     4289.09     38.42 o 
   5   1   2      843.50      926.55     12.59 o 
   6   1   2     2442.73     2415.31     40.08 o 
   7   1   2      376.72      359.02     15.11 o 
   8   1   2      406.52      408.53     20.60 o 
  -7   2   2       10.96       24.18      9.85 o 
  -6   2   2       22.85       30.99      4.78 o 
  -5   2   2        8.24       19.81      8.46 o 
  -4   2   2     2106.61     1930.66    151.51 o 
  -3   2   2      224.13      240.28      5.80 o 
  -2   2   2     8352.08     8437.79     67.94 o 
  -1   2   2     2932.06     3095.47     26.34 o 
   0   2   2     8550.67     8749.52    137.66 o 
   1   2   2       47.84       50.73      3.00 o 
   2   2   2     1812.37     1751.86     24.53 o 
   3   2   2       98.05       97.09      3.50 o 
   4   2   2     4664.95     4553.96     40.24 o 
   5   2   2     1352.81     1423.75     19.57 o 
   6   2   2      826.85      823.78     20.69 o 
   7   2   2        0.26        4.44      6.78 o 
   8   2   2     1076.82     1128.71     52.09 o 
  -7   3   2       25.30       32.70     10.42 o 
  -6   3   2     2326.01     2361.67     59.06 o 
  -5   3   2      257.57      245.10      7.68 o 
  -4   3   2     5151.17     4984.09     45.40 o 
  -3   3   2      239.26      241.83      5.78 o 
  -2   3   2     6379.29     6702.04     55.06 o 
  -1   3   2     2178.32     2282.68     30.51 o 
   0   3   2     8612.24     8706.64     96.20 o 
   1   3   2        4.44       -0.20      4.54 o 
   2   3   2     3110.04     2973.13     31.10 o 
   3   3   2       87.96       93.65      3.98 o 
   4   3   2     3428.65     3482.96     37.96 o 
   5   3   2       95.18       92.23      7.33 o 
   6   3   2     2783.99     2754.78     44.67 o 
   7   3   2       45.78       40.36      7.29 o 
   8   3   2      283.18      297.07     17.32 o 
  -7   4   2       33.64       31.66     10.77 o 
  -6   4   2      918.82      842.49     24.11 o 
  -5   4   2        1.23        0.90      4.56 o 
  -4   4   2     1156.53     1112.87     16.03 o 
  -3   4   2     2211.58     2323.46     23.26 o 
  -2   4   2     5262.43     5133.83     43.25 o 
  -1   4   2      133.54      119.91      6.27 o 
   0   4   2     5106.32     5142.19     60.32 o 
   1   4   2     2889.42     2945.93     29.72 o 
   2   4   2     6145.58     6141.29     72.80 o 
   3   4   2      955.62      895.49     13.15 o 
   4   4   2     3230.97     3100.41     53.66 o 
   5   4   2      122.80      128.14      8.24 o 
   6   4   2     1172.29     1211.14     26.42 o 
   7   4   2     1254.54     1291.01     43.08 o 
   8   4   2      997.92      956.72     26.83 o 
  -7   5   2     1057.75     1018.57     39.92 o 
  -6   5   2      273.31      249.22     13.86 o 
  -5   5   2      639.70      629.56     26.36 o 
  -4   5   2      628.94      602.89     17.27 o 
  -3   5   2      414.65      392.82     11.71 o 
  -2   5   2      919.05      977.84     19.39 o 
  -1   5   2     4511.22     4515.62     56.24 o 
   0   5   2     7261.09     7111.61     82.16 o 
   1   5   2     1665.06     1688.90     21.70 o 
   2   5   2      649.45      860.94     12.73 o 
   3   5   2     2570.60     2433.34     37.16 o 
   4   5   2      551.27      501.73     10.42 o 
   5   5   2      889.43      914.12     21.03 o 
   6   5   2     2489.27     2520.45     43.00 o 
   7   5   2       53.32       59.96      8.17 o 
   8   5   2      112.44      101.36     10.77 o 
  -6   6   2       49.42       28.85     12.10 o 
  -5   6   2     1926.13     1939.56     37.28 o 
  -4   6   2      569.71      582.96     19.94 o 
  -3   6   2     1416.27     1378.00     26.53 o 
  -2   6   2      106.29      106.60      6.99 o 
  -1   6   2     3010.65     2973.09     41.10 o 
   0   6   2       92.93      106.74     10.84 o 
   1   6   2     8859.49     9137.23     85.70 o 
   2   6   2     1718.68     1700.29     24.99 o 
   3   6   2     8943.79     9153.86    108.92 o 
   4   6   2       55.47       46.21      5.16 o 
   5   6   2      534.92      539.46     16.20 o 
   6   6   2       68.20       65.79      7.69 o 
   7   6   2     1746.91     1756.94     52.10 o 
   8   6   2       64.16       54.48      9.34 o 
  -6   7   2       20.98       12.42      6.94 o 
  -5   7   2     1250.67     1238.55     30.99 o 
  -4   7   2      200.75      201.31     11.40 o 
  -3   7   2     1955.86     1947.29     69.08 o 
  -2   7   2       42.33       38.65      5.35 o 
  -1   7   2     2624.48     2706.59     45.60 o 
   0   7   2       49.07       60.74      5.35 o 
   1   7   2     2715.15     2694.09     29.50 o 
   2   7   2      143.59      142.86      6.61 o 
   3   7   2     7180.42     7174.30    112.04 o 
   4   7   2       26.90       23.94      5.09 o 
   5   7   2      315.92      298.90     12.71 o 
   6   7   2      404.85      404.19     15.74 o 
   7   7   2      434.31      446.30     26.72 o 
   8   7   2        5.84        9.35      6.96 o 
  -6   8   2      178.81      189.04     17.20 o 
  -5   8   2     2687.12     2545.38     46.16 o 
  -4   8   2       12.89        5.73     10.14 o 
  -3   8   2      587.82      593.46     17.72 o 
  -2   8   2       15.37       12.42      4.57 o 
  -1   8   2     1945.43     1993.26     34.13 o 
   0   8   2      935.15      934.82     19.75 o 
   1   8   2     4353.79     4366.45     70.89 o 
   2   8   2        2.98        7.20      2.86 o 
   3   8   2     2930.87     2904.30     34.76 o 
   4   8   2      895.53      846.27     19.72 o 
   5   8   2     1484.93     1467.67     30.56 o 
   6   8   2     1125.86     1108.83     26.71 o 
   7   8   2     1445.63     1414.07     38.15 o 
   8   8   2       69.84       48.38      9.11 o 
  -5   9   2      121.38      115.53     10.93 o 
  -4   9   2     1580.77     1615.32     36.15 o 
  -3   9   2     1800.35     1739.13     33.59 o 
  -2   9   2     1476.02     1510.60     32.93 o 
  -1   9   2       97.00       83.30      7.40 o 
   0   9   2      473.11      479.42     14.43 o 
   1   9   2       69.83       83.64      6.12 o 
   2   9   2     2338.17     2249.34     28.10 o 
   3   9   2     3895.46     3739.72     43.02 o 
   4   9   2      116.59      122.63      8.34 o 
   5   9   2      499.45      499.99     16.60 o 
   6   9   2     1735.69     1624.71     33.95 o 
   7   9   2      639.04      661.87     22.35 o 
  -5  10   2      308.88      310.92     19.41 o 
  -4  10   2      710.15      647.67     21.17 o 
  -3  10   2      124.66      101.94     15.20 o 
  -2  10   2     1968.20     1989.48     68.09 o 
  -1  10   2      565.13      582.27     19.11 o 
   0  10   2     4355.96     4294.58     60.04 o 
   1  10   2       33.08       31.97      8.09 o 
   2  10   2      372.86      389.46     12.65 o 
   3  10   2      186.99      167.97      7.72 o 
   4  10   2     1542.62     1553.15     24.71 o 
   5  10   2      525.98      537.28     19.41 o 
   6  10   2      434.44      427.46     17.00 o 
   7  10   2       19.46       12.13      7.12 o 
  -4  11   2      892.57      918.05     26.23 o 
  -3  11   2      189.78      208.78     23.14 o 
  -2  11   2     1220.30     1243.64     46.45 o 
  -1  11   2       11.14       10.07      5.34 o 
   0  11   2     3134.07     3176.81     71.44 o 
   1  11   2       10.41        7.12      6.94 o 
   2  11   2     1412.98     1451.20     42.58 o 
   3  11   2      436.95      378.47     11.36 o 
   4  11   2      623.79      643.14     15.55 o 
   5  11   2       12.70       10.61      4.78 o 
   6  11   2     1769.28     1702.30     77.42 o 
   7  11   2       27.47       20.61      8.07 o 
  -3  12   2      420.63      448.76     18.37 o 
  -2  12   2     1499.32     1530.38     33.42 o 
  -1  12   2        1.67        4.72      5.36 o 
   0  12   2      683.21      679.96     29.21 o 
   1  12   2      189.35      213.80     17.32 o 
   2  12   2     1059.01     1112.64     38.12 o 
   3  12   2      587.41      576.96     27.54 o 
   4  12   2     1721.65     1581.76     50.22 o 
   5  12   2        4.14        3.66      5.14 o 
   6  12   2      439.55      427.39     15.08 o 
  -2  13   2      157.05      133.51     11.44 o 
  -1  13   2      722.81      788.25     33.90 o 
   0  13   2     1527.91     1581.92     48.80 o 
   1  13   2        9.53        6.12      7.66 o 
   2  13   2      331.18      316.71     21.68 o 
   3  13   2      930.48      893.52     35.81 o 
   4  13   2      240.49      248.01     20.80 o 
   5  13   2      752.47      680.57     33.31 o 
  -1  14   2      702.31      744.06     34.75 o 
   0  14   2        2.36       12.79      9.54 o 
   1  14   2     1563.83     1551.84     49.61 o 
   2  14   2      484.80      467.29     27.04 o 
   3  14   2      547.49      592.97     30.73 o 
   4  14   2        8.07       15.75     11.05 o 
   1  15   2      275.26      263.72     22.54 o 
   2  15   2        1.04       -6.06      8.31 o 
  -3 -14   3     1571.13     1611.17     51.77 o 
  -2 -14   3      454.03      489.38     27.40 o 
  -1 -14   3      419.13      485.32     26.48 o 
   0 -14   3      205.39      226.14     18.65 o 
   1 -14   3      382.00      390.03     24.53 o 
  -4 -13   3      293.00      313.90     16.63 o 
  -3 -13   3      620.84      660.46     21.94 o 
  -2 -13   3       51.79       49.54      8.29 o 
  -1 -13   3     1753.34     1793.16     34.75 o 
   0 -13   3       95.14      118.46     10.34 o 
   1 -13   3      672.19      712.91     30.93 o 
   2 -13   3        0.11       -2.98      7.89 o 
   3 -13   3      368.62      439.65     27.09 o 
  -5 -12   3      870.64      919.35     39.02 o 
  -4 -12   3      233.28      274.87     15.32 o 
  -3 -12   3     1752.41     1770.48     38.83 o 
  -2 -12   3        3.40       -1.48      5.41 o 
  -1 -12   3      756.26      810.52     17.31 o 
   0 -12   3       16.07        8.83      5.00 o 
   1 -12   3     1018.81     1056.20     31.75 o 
   2 -12   3      278.05      297.81     20.64 o 
   3 -12   3     1531.56     1542.71     49.07 o 
   4 -12   3      168.20      143.23     17.41 o 
  -6 -11   3      218.67      213.75     21.70 o 
  -5 -11   3      541.42      551.98     29.56 o 
  -4 -11   3      190.14      178.47     17.35 o 
  -3 -11   3      359.29      374.27     23.12 o 
  -2 -11   3      788.43      814.40     21.55 o 
  -1 -11   3     1241.93     1286.76     21.68 o 
   0 -11   3      368.76      365.64     11.28 o 
   1 -11   3       92.05      109.90      8.73 o 
   2 -11   3      414.67      400.59     15.16 o 
   3 -11   3     1898.05     1970.78     54.70 o 
   4 -11   3      240.93      255.85     20.67 o 
  -6 -10   3      571.58      602.35     22.64 o 
  -5 -10   3      224.74      212.71     19.22 o 
  -4 -10   3     1366.14     1350.37     44.13 o 
  -3 -10   3     1400.19     1359.80     42.28 o 
  -2 -10   3      894.25      918.81     16.91 o 
  -1 -10   3       11.64       12.17      3.68 o 
   0 -10   3     3323.97     3407.00     40.97 o 
   1 -10   3     1199.68     1211.72     20.41 o 
   3 -10   3      133.39      142.19      9.30 o 
   4 -10   3       11.31       12.54      8.89 o 
   5 -10   3      269.32      246.21     20.76 o 
  -6  -9   3      925.38      976.57     31.20 o 
  -5  -9   3       34.65       32.63      7.82 o 
  -4  -9   3     2649.06     2524.92     64.44 o 
  -3  -9   3      332.72      312.80     19.64 o 
  -2  -9   3     1776.90     1861.05     26.04 o 
  -1  -9   3      224.06      229.28      8.28 o 
   0  -9   3     2245.95     2228.84     25.58 o 
   1  -9   3       83.21       78.79      7.20 o 
   2  -9   3     2353.80     2401.28     37.02 o 
   3  -9   3      110.49      116.34      8.36 o 
   4  -9   3     1040.16     1038.47     36.23 o 
   5  -9   3      192.79      180.49     17.19 o 
   6  -9   3      243.74      264.22     21.39 o 
  -7  -8   3        0.61        5.97      7.73 o 
  -6  -8   3     1190.81     1188.26     51.53 o 
  -5  -8   3       44.82       56.78      8.21 o 
  -4  -8   3     1074.36     1090.76     40.89 o 
  -3  -8   3       10.34        7.65      7.77 o 
  -2  -8   3      852.04      842.69     17.78 o 
  -1  -8   3      309.10      316.09      7.70 o 
   0  -8   3     5477.42     5585.90     51.22 o 
   1  -8   3       11.30        9.09      3.32 o 
   2  -8   3     1223.91     1225.27     16.67 o 
   3  -8   3      321.20      314.31     12.14 o 
   4  -8   3     1450.93     1538.53     51.74 o 
   5  -8   3       13.46       15.70      8.88 o 
   6  -8   3     1015.59     1064.07     38.82 o 
  -7  -7   3      179.23      181.35     30.79 o 
  -6  -7   3      357.09      363.45     17.43 o 
  -5  -7   3      405.45      406.29     16.12 o 
  -4  -7   3     3058.97     3035.57     49.00 o 
  -3  -7   3      738.03      752.45     19.62 o 
  -2  -7   3      533.56      499.04     10.08 o 
  -1  -7   3     1204.63     1231.37     15.55 o 
   0  -7   3     6341.35     6641.44     68.39 o 
   1  -7   3     1812.56     1745.06     23.31 o 
   2  -7   3     3516.02     3396.33     33.11 o 
   3  -7   3      246.90      243.44      7.21 o 
   4  -7   3      926.80      952.12     15.20 o 
   5  -7   3      306.88      310.03     10.29 o 
   6  -7   3      470.57      505.17     25.29 o 
   7  -7   3      381.05      410.20     24.80 o 
  -7  -6   3     1424.35     1474.40     35.22 o 
  -6  -6   3     1063.26     1042.74     27.10 o 
  -5  -6   3      358.17      365.82     32.58 o 
  -4  -6   3       18.64       11.00      5.33 o 
  -3  -6   3     4794.12     4713.94     64.98 o 
  -2  -6   3     1035.74     1035.83     14.82 o 
  -1  -6   3     1597.10     1602.60     20.85 o 
   0  -6   3     1816.49     1830.80     28.32 o 
   1  -6   3       37.26       80.77      4.48 o 
   2  -6   3      425.04      403.55      9.68 o 
   3  -6   3     3660.60     3591.50     43.63 o 
   4  -6   3      660.22      652.26     11.77 o 
   5  -6   3      510.23      502.93     12.36 o 
   6  -6   3       43.25       38.23      9.57 o 
   7  -6   3      335.04      383.64     22.85 o 
  -7  -5   3      763.85      771.33     24.14 o 
  -6  -5   3      258.02      235.02     13.50 o 
  -5  -5   3     2530.14     2499.27     42.88 o 
  -4  -5   3     1146.54     1150.71     24.81 o 
  -3  -5   3     2192.60     2130.62     25.96 o 
  -2  -5   3       80.42       75.09      3.84 o 
  -1  -5   3     6276.81     6350.12     63.23 o 
   0  -5   3      337.38      300.78      6.96 o 
   1  -5   3     6323.42     6466.41     63.54 o 
   2  -5   3      425.71      382.75      7.18 o 
   3  -5   3     2611.46     2622.82     26.45 o 
   4  -5   3       21.23       27.67      3.35 o 
   5  -5   3     2791.84     2786.08     35.34 o 
   6  -5   3      308.19      314.41     10.35 o 
   7  -5   3      425.02      447.37     23.19 o 
  -7  -4   3      982.74     1000.75     38.36 o 
  -6  -4   3       93.90      126.10     20.16 o 
  -5  -4   3     1117.94     1172.24     25.86 o 
  -4  -4   3       46.03       48.93     10.00 o 
  -3  -4   3     5608.53     5509.79     71.69 o 
  -2  -4   3      205.94      189.62      5.67 o 
  -1  -4   3     4146.31     4279.44     43.77 o 
   0  -4   3      461.67      508.66     11.07 o 
   1  -4   3     2953.09     2893.17     30.85 o 
   2  -4   3        7.30        2.12      1.68 o 
   3  -4   3     3891.83     3919.72     35.69 o 
   4  -4   3       39.40       44.23      3.60 o 
   5  -4   3     2354.43     2378.39     30.90 o 
   6  -4   3      403.29      417.72     11.56 o 
   7  -4   3     1273.29     1331.90     27.85 o 
  -8  -3   3      173.50      182.13     13.53 o 
  -7  -3   3     1278.11     1267.93     30.41 o 
  -6  -3   3      324.06      332.80     14.55 o 
  -5  -3   3     2641.26     2613.97     44.84 o 
  -4  -3   3       70.35       69.99      6.62 o 
  -3  -3   3     1119.92      981.68     16.27 o 
  -2  -3   3     3930.64     3994.29     35.33 o 
  -1  -3   3     5936.92     5960.04    106.74 o 
   0  -3   3     1106.29     1153.70     17.91 o 
   1  -3   3     1898.41     1837.16     20.39 o 
   2  -3   3      246.57      241.26      6.47 o 
   3  -3   3     4006.06     4035.62     39.61 o 
   4  -3   3     1229.16     1220.04     17.97 o 
   5  -3   3     2628.25     2677.56     32.82 o 
   6  -3   3        0.90        5.09      3.08 o 
   7  -3   3      603.96      614.52     29.90 o 
   8  -3   3      193.27      207.33     17.48 o 
  -8  -2   3      131.56      142.53     12.68 o 
  -7  -2   3       14.06       23.32      6.82 o 
  -6  -2   3     1547.75     1506.98     30.79 o 
  -5  -2   3      716.01      747.29     19.15 o 
  -4  -2   3     1651.14     1535.96     20.55 o 
  -3  -2   3     4070.02     4189.86     44.34 o 
  -2  -2   3     2917.59     3104.30     33.59 o 
  -1  -2   3     5058.87     5367.00     52.65 o 
   0  -2   3    10399.12    10646.69    121.17 o 
   1  -2   3      330.81      305.95     12.52 o 
   2  -2   3     1490.95     1433.12     14.11 o 
   3  -2   3      590.42      596.43     13.43 o 
   4  -2   3      529.55      549.09     13.59 o 
   5  -2   3      700.57      738.77     12.23 o 
   6  -2   3     1299.33     1322.19     21.89 o 
   7  -2   3     1029.14     1068.30     20.72 o 
   8  -2   3      477.75      496.16     18.17 o 
  -8  -1   3     1059.23     1076.92     28.96 o 
  -7  -1   3      140.17      160.32     14.51 o 
  -6  -1   3     1097.39     1073.52     24.73 o 
  -5  -1   3       28.77       24.45      5.30 o 
  -4  -1   3     3407.11     3313.87     46.98 o 
  -3  -1   3      790.54      874.58     23.24 o 
  -2  -1   3     3127.19     2793.15     32.66 o 
  -1  -1   3    12608.20    13166.69    154.37 o 
   0  -1   3     2928.52     3028.78     38.04 o 
   1  -1   3    22954.71    24159.88    272.12 o 
   2  -1   3    21375.07    21874.93    244.51 o 
   3  -1   3      520.00      519.38     11.63 o 
   4  -1   3     1806.84     1763.44     24.31 o 
   5  -1   3       45.67       46.44      5.68 o 
   6  -1   3      558.21      572.68     11.21 o 
   7  -1   3       15.12       14.33      6.02 o 
   8  -1   3      861.43      912.48     25.24 o 
  -7   0   3       17.49       15.05      6.17 o 
  -6   0   3     1011.45      995.72     23.26 o 
  -5   0   3       11.89       12.14      4.65 o 
  -4   0   3     3201.67     3159.60     44.67 o 
  -3   0   3      158.45      122.15     11.10 o 
  -2   0   3     1310.07     1155.69     15.48 o 
  -1   0   3      414.98      422.02      9.45 o 
   0   0   3     7348.83     7355.38     58.50 o 
   1   0   3     4422.04     4616.39     44.51 o 
   2   0   3    34941.75    35333.96    393.34 o 
   3   0   3       59.08       41.30      3.15 o 
   4   0   3     3119.26     2931.34    133.42 o 
   5   0   3       79.67       80.42      4.27 o 
   6   0   3     2862.44     2924.08     30.87 o 
   7   0   3        5.91        3.69      5.36 o 
   8   0   3      446.14      473.40     18.47 o 
  -7   1   3       53.98       49.93      6.46 o 
  -6   1   3      961.33      966.15     23.10 o 
  -5   1   3     3088.40     3194.82     46.75 o 
  -4   1   3     3597.99     3581.10     40.46 o 
  -3   1   3     1190.73     1190.11     20.65 o 
  -2   1   3     3637.42     3612.00     37.20 o 
  -1   1   3       19.92       29.13      2.71 o 
   0   1   3     1289.91     1319.19     17.66 o 
   1   1   3     4148.65     4126.40     40.14 o 
   2   1   3     4916.38     4657.94     46.49 o 
   3   1   3       31.24       18.67      2.44 o 
   4   1   3     1801.87     1768.77     19.11 o 
   5   1   3     1407.01     1418.12     18.99 o 
   6   1   3      548.75      531.06     16.46 o 
   7   1   3      215.81      233.17     13.06 o 
   8   1   3      684.17      672.17     21.88 o 
  -7   2   3      311.27      314.64     22.72 o 
  -6   2   3      900.33      879.20     21.65 o 
  -5   2   3       95.69       91.31     12.70 o 
  -4   2   3     1700.11     1697.67     20.18 o 
  -3   2   3     4595.77     4534.10     40.64 o 
  -2   2   3     1065.95     1068.91     12.36 o 
  -1   2   3     1555.72     1542.37     17.78 o 
   0   2   3     3205.95     3282.64     39.23 o 
   1   2   3        6.83       10.18      2.08 o 
   2   2   3     1528.37     1441.85     75.66 o 
   3   2   3     4903.96     4822.86     41.91 o 
   4   2   3     2802.20     2810.13     33.35 o 
   5   2   3     1150.83     1107.13     24.99 o 
   6   2   3     1357.67     1368.43     27.93 o 
   7   2   3     1219.82     1235.93     28.23 o 
   8   2   3      141.93      135.26     12.56 o 
  -6   3   3       99.44      119.44     14.14 o 
  -5   3   3     3038.13     3095.81     32.98 o 
  -4   3   3     2106.34     2041.78     22.89 o 
  -3   3   3     2485.26     2544.48     25.31 o 
  -2   3   3      815.44      896.05     10.77 o 
  -1   3   3    16904.98    17763.61    192.78 o 
   0   3   3       60.15       40.07      3.61 o 
   1   3   3     2674.18     2660.85     27.23 o 
   2   3   3     1849.78     1817.02     28.25 o 
   3   3   3     3104.86     3130.69     34.16 o 
   4   3   3        1.61        3.28      2.28 o 
   5   3   3     4348.24     4245.68     44.07 o 
   6   3   3      470.34      453.46     15.42 o 
   7   3   3      791.59      777.69     27.15 o 
   8   3   3        9.57       -3.68      5.77 o 
  -7   4   3      919.26     1039.70     40.90 o 
  -6   4   3       84.42       83.73      9.35 o 
  -5   4   3      152.78      164.82     10.71 o 
  -4   4   3        7.90        3.39      2.98 o 
  -3   4   3     2712.92     2664.94     26.13 o 
  -2   4   3      307.52      333.99     10.77 o 
  -1   4   3    13681.23    14917.27    164.28 o 
   0   4   3       96.94      102.60      5.71 o 
   1   4   3     4249.42     4357.47     36.54 o 
   2   4   3       20.18       25.39      2.67 o 
   3   4   3     3951.59     3800.55     40.49 o 
   4   4   3       91.99       98.23      4.78 o 
   5   4   3     1241.75     1224.55     24.60 o 
   6   4   3       73.81       58.43      7.20 o 
   7   4   3     2723.56     2697.47     58.63 o 
   8   4   3        9.78        5.08      6.59 o 
  -6   5   3      341.86      327.49     15.74 o 
  -5   5   3     1276.64     1214.24     28.08 o 
  -4   5   3       35.44       50.75      6.62 o 
  -3   5   3      537.70      507.40     15.12 o 
  -2   5   3     1019.38     1035.43     20.68 o 
  -1   5   3     7222.93     7286.92     86.08 o 
   0   5   3      853.05      885.09     19.51 o 
   1   5   3     3855.77     3938.22     33.91 o 
   2   5   3      142.99      183.88      5.62 o 
   3   5   3      802.72      717.12     14.58 o 
   4   5   3     1832.36     1894.23     31.44 o 
   5   5   3     3186.68     3196.40     69.21 o 
   6   5   3       21.78       22.32      7.24 o 
   7   5   3      630.71      628.17     22.78 o 
   8   5   3       48.27       47.94     10.88 o 
  -6   6   3      646.93      651.73     22.24 o 
  -5   6   3     1200.82     1156.49     28.02 o 
  -4   6   3     1273.96     1255.07     29.21 o 
  -3   6   3     1108.98     1089.86     23.65 o 
  -2   6   3      457.42      467.51     13.96 o 
  -1   6   3      621.21      630.26     15.15 o 
   0   6   3     5687.28     5783.53     70.37 o 
   1   6   3     5290.56     5450.37     45.98 o 
   2   6   3     1529.47     1613.02     20.06 o 
   3   6   3      596.60      508.88     12.74 o 
   4   6   3      930.37      940.83     29.17 o 
   5   6   3      497.55      504.64     15.54 o 
   6   6   3     3143.32     3192.32     91.88 o 
   7   6   3      211.73      204.90     12.69 o 
   8   6   3      388.43      387.74     27.99 o 
  -6   7   3      627.91      669.04     39.99 o 
  -5   7   3      103.18      111.00     11.73 o 
  -4   7   3      594.46      637.52     19.41 o 
  -3   7   3      155.93      149.70      9.60 o 
  -2   7   3     2006.19     2046.37     34.32 o 
  -1   7   3     1078.31     1101.08     21.96 o 
   0   7   3     2020.75     1937.95     30.76 o 
   1   7   3      117.33      109.57      4.39 o 
   2   7   3     4474.77     4500.03     46.57 o 
   3   7   3      707.82      684.68     12.90 o 
   4   7   3     2294.44     2245.21     28.49 o 
   5   7   3      628.12      617.02     17.48 o 
   6   7   3      295.22      285.52     13.43 o 
   7   7   3      715.16      676.70     21.60 o 
   8   7   3     1397.70     1433.46     49.32 o 
  -5   8   3      101.18      103.78     12.75 o 
  -4   8   3     1412.59     1422.11     31.18 o 
  -3   8   3       63.90       50.67     18.05 o 
  -2   8   3     1868.03     1965.49     34.50 o 
  -1   8   3       43.46       46.29      5.68 o 
   0   8   3     7366.79     7114.69     87.40 o 
   1   8   3      469.25      460.72     19.24 o 
   2   8   3     2871.52     2910.01     34.81 o 
   3   8   3        8.62        2.00      3.00 o 
   4   8   3     2544.18     2586.89     40.30 o 
   5   8   3        5.10       -0.10      4.68 o 
   6   8   3     1630.86     1634.59     33.48 o 
   7   8   3       59.81       62.85      8.73 o 
   8   8   3      144.84      138.53     23.37 o 
  -5   9   3      264.56      247.65     14.74 o 
  -4   9   3     1451.30     1437.83     32.30 o 
  -3   9   3      653.86      620.51     34.48 o 
  -2   9   3     1923.27     1895.79     34.77 o 
  -1   9   3      577.96      558.26     22.31 o 
   0   9   3      354.11      358.31     12.95 o 
   1   9   3      806.98      815.33     27.76 o 
   2   9   3     3556.88     3608.86     49.50 o 
   3   9   3       37.74       34.46      4.39 o 
   4   9   3     1615.25     1568.29     24.02 o 
   5   9   3        8.32       19.27      5.62 o 
   6   9   3      608.58      616.43     19.77 o 
   7   9   3      253.47      247.74     20.79 o 
  -4  10   3      572.81      523.70     19.63 o 
  -3  10   3      918.73      857.57     23.61 o 
  -2  10   3     1919.46     1991.89     37.24 o 
  -1  10   3     1344.85     1356.83     28.21 o 
   0  10   3      361.77      392.00     15.10 o 
   1  10   3     2049.01     2032.41     50.69 o 
   2  10   3     1289.55     1297.69     38.32 o 
   3  10   3     2415.64     2321.86     42.16 o 
   4  10   3     1288.60     1261.25     22.72 o 
   5  10   3      185.43      184.34      9.15 o 
   6  10   3      511.13      514.23     34.46 o 
   7  10   3      298.94      310.16     16.04 o 
  -4  11   3      193.19      167.49     12.85 o 
  -3  11   3      424.24      460.31     30.47 o 
  -2  11   3      507.16      511.24     18.15 o 
  -1  11   3     1194.42     1270.83     32.18 o 
   0  11   3      160.95      179.06     13.17 o 
   1  11   3     1645.48     1621.63     45.55 o 
   2  11   3      867.05      889.60     32.36 o 
   3  11   3      390.68      400.73     22.00 o 
   4  11   3       87.21       82.24      6.58 o 
   5  11   3     1521.56     1499.18     25.98 o 
   6  11   3      458.82      434.59     14.55 o 
   7  11   3      470.26      466.24     19.45 o 
  -3  12   3     1487.77     1541.54     34.96 o 
  -2  12   3      168.55      193.52     16.83 o 
  -1  12   3      857.06      871.78     23.87 o 
   0  12   3       12.24       10.33      8.09 o 
   1  12   3      973.29      913.50     34.14 o 
   2  12   3        0.65        8.79      8.21 o 
   3  12   3     2205.18     2156.90     57.93 o 
   4  12   3       77.99       78.16     13.17 o 
   5  12   3      723.97      716.72     36.54 o 
   6  12   3        8.13        5.61      5.59 o 
  -2  13   3       73.96       65.43      9.60 o 
  -1  13   3     1415.78     1479.36     33.49 o 
   0  13   3        0.37        1.84      7.75 o 
   1  13   3     1104.59     1156.11     40.37 o 
   2  13   3       11.46        6.04      8.48 o 
   3  13   3      350.15      364.22     23.55 o 
   4  13   3      516.18      483.72     27.54 o 
   5  13   3     1593.83     1532.91     51.27 o 
  -1  14   3       95.82      101.24     16.22 o 
   0  14   3      974.62      965.67     39.17 o 
   1  14   3      473.22      457.67     26.73 o 
   2  14   3      249.63      240.17     21.06 o 
   3  14   3      707.96      655.47     32.32 o 
   4  14   3       57.02       44.37     12.83 o 
  -2 -14   4      241.73      250.57     21.19 o 
   0 -14   4       96.82       75.89     12.90 o 
   1 -14   4      142.74      149.68     16.94 o 
  -4 -13   4      343.74      330.53     17.51 o 
  -3 -13   4       95.59       89.01     10.46 o 
  -2 -13   4      954.22     1021.72     26.86 o 
  -1 -13   4      197.24      260.24     19.33 o 
   0 -13   4     1134.65     1121.89     37.34 o 
   1 -13   4      613.46      601.94     28.28 o 
   2 -13   4      264.60      317.56     22.26 o 
  -5 -12   4        1.17       -6.84      9.98 o 
  -4 -12   4     1548.93     1586.17     36.36 o 
  -3 -12   4      239.09      258.93     14.45 o 
  -2 -12   4      449.34      448.38     39.64 o 
  -1 -12   4      160.00      161.34     10.29 o 
   0 -12   4     1099.88     1096.60     20.80 o 
   1 -12   4      164.54      166.92     15.25 o 
   2 -12   4     1792.43     1713.67     50.20 o 
   3 -12   4       68.06       40.57     11.50 o 
  -5 -11   4       55.22       54.16     13.72 o 
  -4 -11   4      569.94      563.83     29.52 o 
  -3 -11   4      324.23      329.44     30.88 o 
  -2 -11   4     1649.94     1760.21     69.71 o 
  -1 -11   4        0.13       -4.50      3.46 o 
   0 -11   4      410.14      418.93     12.18 o 
   1 -11   4        0.08        0.52      3.84 o 
   2 -11   4      535.89      536.03     25.45 o 
   3 -11   4       25.98       14.08      9.20 o 
   4 -11   4      786.56      880.74     36.14 o 
  -6 -10   4      692.54      769.92     37.17 o 
  -5 -10   4      249.12      255.24     21.65 o 
  -4 -10   4     1671.92     1517.07     48.71 o 
  -3 -10   4      413.69      478.14     25.34 o 
  -2 -10   4      993.82     1014.10     24.69 o 
  -1 -10   4      910.48      919.09     17.34 o 
   0 -10   4     1198.90     1187.04     20.92 o 
   1 -10   4      698.73      687.45     13.37 o 
   2 -10   4      600.53      591.25     18.91 o 
   3 -10   4       69.18       57.44     10.75 o 
   4 -10   4      643.45      633.15     29.10 o 
   5 -10   4     1463.05     1484.25     48.34 o 
  -6  -9   4       52.11       50.53     11.80 o 
  -5  -9   4       84.10       78.81     13.79 o 
  -4  -9   4      115.02      114.76     14.71 o 
  -3  -9   4     4891.06     5021.69    104.93 o 
  -2  -9   4     1889.04     1898.57     26.11 o 
  -1  -9   4      346.52      385.27     11.22 o 
   0  -9   4      151.44      163.81      7.75 o 
   1  -9   4     1682.47     1652.00     24.39 o 
   2  -9   4      487.06      481.72     12.83 o 
   3  -9   4      881.81      835.15     30.48 o 
   4  -9   4      491.22      455.11     23.77 o 
   5  -9   4        5.24        6.87      8.63 o 
   6  -9   4      335.41      337.96     23.60 o 
  -6  -8   4      103.57      104.29     11.12 o 
  -5  -8   4      739.11      748.64     24.74 o 
  -4  -8   4      300.06      334.75     21.50 o 
  -3  -8   4     2206.08     2252.30     57.71 o 
  -2  -8   4     3484.90     3509.61     40.27 o 
  -1  -8   4     4822.36     5032.41     47.01 o 
   0  -8   4      395.06      378.57     12.49 o 
   1  -8   4     1976.83     2011.24     30.34 o 
   2  -8   4       22.84       22.41      3.98 o 
   3  -8   4     1398.76     1433.19     23.39 o 
   4  -8   4       30.50       28.76      6.75 o 
   5  -8   4     1435.35     1425.62     43.59 o 
   6  -8   4      121.94      124.42     15.40 o 
  -7  -7   4      638.71      660.72     37.52 o 
  -6  -7   4      385.83      414.73     18.22 o 
  -5  -7   4     1141.00     1117.95     27.97 o 
  -4  -7   4        4.42        8.86      5.50 o 
  -3  -7   4      542.19      537.59     24.65 o 
  -2  -7   4        7.94       17.37     10.52 o 
  -1  -7   4      386.17      447.65     10.35 o 
   0  -7   4       62.54       67.74      4.05 o 
   1  -7   4     6780.43     7014.49     87.44 o 
   2  -7   4        0.45        1.00      2.30 o 
   3  -7   4     1536.40     1542.71     19.02 o 
   4  -7   4       58.24       46.48      7.01 o 
   5  -7   4      616.00      599.60     19.39 o 
   6  -7   4        3.37       -1.78      7.90 o 
   7  -7   4      690.18      770.61     33.35 o 
  -7  -6   4     1350.78     1433.99     57.86 o 
  -6  -6   4      147.65      134.80     11.41 o 
  -5  -6   4     1098.63     1083.03     33.66 o 
  -4  -6   4     1465.68     1440.56     30.04 o 
  -3  -6   4      924.17      835.80     29.95 o 
  -2  -6   4     1858.00     1879.85     23.55 o 
  -1  -6   4     4891.20     5056.84     53.23 o 
   0  -6   4       29.27       30.62      3.32 o 
   1  -6   4     2196.28     2197.33     26.57 o 
   2  -6   4      787.17      793.91     11.24 o 
   3  -6   4     3174.62     3109.23     34.68 o 
   4  -6   4      770.71      819.07     16.78 o 
   5  -6   4      599.50      560.13     18.22 o 
   6  -6   4      192.87      201.44     16.65 o 
   7  -6   4      312.66      343.40     21.62 o 
  -7  -5   4      268.59      243.79     14.83 o 
  -6  -5   4     2434.77     2245.09     56.92 o 
  -5  -5   4     2833.99     2729.97     46.51 o 
  -4  -5   4      456.05      451.99     15.63 o 
  -3  -5   4      742.94      733.46     12.95 o 
  -2  -5   4     2357.53     2318.84     27.02 o 
  -1  -5   4      628.19      619.15     12.31 o 
   0  -5   4     5014.94     5197.82     52.06 o 
   1  -5   4     3436.45     3452.94     37.06 o 
   2  -5   4      221.20      223.97      5.35 o 
   3  -5   4      713.02      682.20     10.34 o 
   4  -5   4     2346.47     2341.38     27.27 o 
   5  -5   4     1565.77     1561.51     25.42 o 
   6  -5   4      484.86      509.75     17.54 o 
   7  -5   4      367.67      374.47     15.19 o 
  -7  -4   4       99.14      103.59     13.60 o 
  -6  -4   4      603.32      634.65     21.70 o 
  -5  -4   4      906.05      791.61     21.41 o 
  -4  -4   4     3531.32     3583.26     53.49 o 
  -3  -4   4      514.52      538.91     10.50 o 
  -2  -4   4     2449.74     2463.55     27.90 o 
  -1  -4   4       37.20       33.94      3.03 o 
   0  -4   4     4519.47     4679.30     58.62 o 
   1  -4   4      491.78      512.67     16.38 o 
   2  -4   4     3599.04     3553.34     63.19 o 
   3  -4   4     1789.98     1714.60     18.28 o 
   4  -4   4     1438.37     1464.70     17.54 o 
   5  -4   4        1.92       -1.54      3.04 o 
   6  -4   4      465.00      496.02     13.10 o 
   7  -4   4        1.22        2.16      8.43 o 
   8  -4   4     1086.83     1150.04     39.46 o 
  -7  -3   4       27.93       31.67      7.72 o 
  -6  -3   4     1657.95     1701.92     34.72 o 
  -5  -3   4      396.71      382.62     14.60 o 
  -4  -3   4     1904.00     1978.59     34.16 o 
  -3  -3   4       19.15       14.18      3.90 o 
  -2  -3   4     1735.48     1432.50     23.40 o 
  -1  -3   4       48.26       40.63      5.49 o 
   0  -3   4     7390.34     7536.87     89.09 o 
   1  -3   4       44.03       46.49      2.84 o 
   2  -3   4     3890.39     3925.40     37.15 o 
   3  -3   4       55.91       66.21      4.28 o 
   4  -3   4     3700.90     3662.74     40.03 o 
   5  -3   4       72.22       74.39      5.28 o 
   6  -3   4     1581.99     1575.15     20.75 o 
   7  -3   4      169.16      167.76     13.69 o 
   8  -3   4      928.98      924.92     35.22 o 
  -7  -2   4      369.77      369.12     16.53 o 
  -6  -2   4      319.73      339.34     14.62 o 
  -5  -2   4      694.99      678.41     20.00 o 
  -4  -2   4     4449.41     4432.25     61.20 o 
  -3  -2   4       20.90       34.75      3.37 o 
  -2  -2   4     2906.18     3135.46     46.02 o 
  -1  -2   4     9949.96    10868.63    120.72 o 
   0  -2   4     4846.04     4889.32     59.76 o 
   1  -2   4     2269.35     2266.90     36.77 o 
   2  -2   4     3251.52     3170.80     42.46 o 
   3  -2   4      290.41      301.11     10.13 o 
   4  -2   4      554.71      520.78     13.60 o 
   5  -2   4      485.37      467.83     13.65 o 
   6  -2   4     1592.82     1629.47     24.34 o 
   7  -2   4       42.43       57.24      7.41 o 
   8  -2   4      590.65      608.63     28.47 o 
  -7  -1   4      654.37      682.12     29.93 o 
  -6  -1   4      729.25      685.64     19.89 o 
  -5  -1   4      455.83      467.24     15.34 o 
  -4  -1   4     1160.55     1145.46     22.81 o 
  -3  -1   4     2751.07     2604.91     30.53 o 
  -2  -1   4     8252.96     8741.33    123.63 o 
  -1  -1   4       20.77        2.43      5.57 o 
   0  -1   4     3416.18     3504.42     44.65 o 
   1  -1   4     6623.27     6853.06     81.55 o 
   2  -1   4     3589.09     3690.98     47.63 o 
   3  -1   4     2080.25     2033.53     30.15 o 
   4  -1   4     4925.50     5029.55    101.70 o 
   5  -1   4      348.86      351.24      9.73 o 
   6  -1   4      112.65      102.06      5.51 o 
   7  -1   4     1302.74     1365.55     29.79 o 
   8  -1   4      306.35      315.15     21.54 o 
  -7   0   4     1608.20     1697.46     35.14 o 
  -6   0   4      772.26      733.18     48.19 o 
  -5   0   4     1380.94     1368.29     26.62 o 
  -4   0   4      132.53      134.36     11.76 o 
  -3   0   4     2021.12     1911.00     29.52 o 
  -2   0   4      799.51      784.03     12.62 o 
  -1   0   4     5730.00     5500.10     74.97 o 
   0   0   4     1837.25     1905.08     20.50 o 
   1   0   4     3459.27     3477.70     34.93 o 
   2   0   4      117.73      125.24      6.16 o 
   3   0   4     4762.78     4706.68     83.04 o 
   4   0   4       61.19       87.92      4.78 o 
   5   0   4     3536.15     3345.95     74.06 o 
   6   0   4     1038.37     1067.48     18.74 o 
   7   0   4      898.23      922.76     23.84 o 
   8   0   4       26.59       16.63      6.78 o 
  -7   1   4     1171.30     1218.77     43.66 o 
  -6   1   4       32.77       33.83      6.24 o 
  -5   1   4       59.35       64.61      8.90 o 
  -4   1   4      246.55      229.32     25.01 o 
  -3   1   4     5115.62     5144.58     64.70 o 
  -2   1   4      930.98      930.02     16.91 o 
  -1   1   4     2778.52     2759.11     33.95 o 
   0   1   4       17.95       13.08      2.14 o 
   1   1   4     5980.21     5740.46     46.96 o 
   2   1   4        7.83       10.21      2.86 o 
   3   1   4     6790.28     6863.47     73.74 o 
   4   1   4       11.36       15.32      2.87 o 
   5   1   4     1829.20     1827.36     21.12 o 
   6   1   4      322.51      340.76      8.61 o 
   7   1   4     1272.74     1270.59     28.61 o 
   8   1   4       19.22        8.19      6.67 o 
  -7   2   4     1534.47     1454.99     48.84 o 
  -6   2   4       51.16       46.16     10.54 o 
  -5   2   4     1777.31     1782.42     34.81 o 
  -4   2   4     5375.50     5279.23     48.59 o 
  -3   2   4     3853.62     3969.60     36.91 o 
  -2   2   4      326.27      293.82      7.37 o 
  -1   2   4    10031.91    10200.14     94.56 o 
   0   2   4       29.40       38.73      3.29 o 
   1   2   4      362.67      321.53      6.40 o 
   2   2   4      676.66      653.64     10.23 o 
   3   2   4     5890.94     5915.19     72.13 o 
   4   2   4     1094.16     1053.93     24.52 o 
   5   2   4     3148.70     3091.94     31.03 o 
   6   2   4      122.81      124.92     18.90 o 
   7   2   4      364.54      376.48     15.59 o 
   8   2   4      255.48      262.25     14.90 o 
  -7   3   4      182.91      193.78     18.96 o 
  -6   3   4      734.96      697.00     30.63 o 
  -5   3   4     2678.22     2566.14     44.12 o 
  -4   3   4      551.79      560.75     10.49 o 
  -3   3   4     3285.60     3374.08     32.22 o 
  -2   3   4     1241.72     1237.84     16.92 o 
  -1   3   4       85.97       54.77      6.64 o 
   0   3   4     4270.03     4273.85     51.50 o 
   1   3   4     5994.99     5974.95     68.27 o 
   2   3   4      702.28      669.50     10.73 o 
   3   3   4      553.51      521.22     23.38 o 
   4   3   4     3949.28     3860.15     42.48 o 
   5   3   4     2233.11     2253.76     24.26 o 
   6   3   4      746.03      799.70     20.66 o 
   7   3   4      884.95      843.45     23.26 o 
   8   3   4      188.58      195.83     13.16 o 
  -7   4   4       92.07      112.85     16.35 o 
  -6   4   4       96.89      100.79     10.64 o 
  -5   4   4      169.45      150.35     10.74 o 
  -4   4   4     1243.21     1246.47     26.79 o 
  -3   4   4      919.86      967.46     12.81 o 
  -2   4   4     2528.28     2531.52     32.25 o 
  -1   4   4     2626.95     2650.91     37.01 o 
   0   4   4     6317.55     6941.59     80.59 o 
   1   4   4      753.20      823.72     14.97 o 
   2   4   4     4112.24     3979.21     40.39 o 
   3   4   4     1028.69     1021.49     15.21 o 
   4   4   4      333.42      293.70      9.00 o 
   5   4   4      235.12      273.87     14.37 o 
   6   4   4     1853.42     1867.55     34.51 o 
   7   4   4      684.11      681.83     20.84 o 
   8   4   4     1022.10     1059.66     28.16 o 
  -6   5   4     1411.56     1381.85     33.06 o 
  -5   5   4       82.95       78.35      8.77 o 
  -4   5   4     1454.94     1415.85     29.34 o 
  -3   5   4        8.62        9.67      4.36 o 
  -2   5   4     2775.32     2706.47     40.36 o 
  -1   5   4        0.39       -0.50      2.75 o 
   0   5   4     4868.74     4889.98     60.48 o 
   1   5   4      500.25      518.53      7.39 o 
   2   5   4     2810.71     2828.94     30.62 o 
   3   5   4      342.76      380.14      7.59 o 
   4   5   4     6799.40     6930.41     73.95 o 
   5   5   4        7.91        8.50      7.06 o 
   6   5   4     1219.09     1204.33     36.41 o 
   7   5   4       88.36       59.10      8.23 o 
   8   5   4      141.15      147.91     11.98 o 
  -6   6   4      578.48      612.72     46.60 o 
  -5   6   4      396.70      379.90     16.55 o 
  -4   6   4     2311.69     2245.11     49.64 o 
  -3   6   4        2.22        5.83      6.12 o 
  -2   6   4      818.12      825.75     19.42 o 
  -1   6   4      768.82      816.61     18.11 o 
   0   6   4     3756.81     3863.10     51.01 o 
   1   6   4      166.97      184.81      4.52 o 
   2   6   4     6035.53     6076.50     59.82 o 
   3   6   4      150.23      160.66      6.27 o 
   4   6   4     1351.50     1389.10     20.20 o 
   5   6   4      267.93      253.13     11.28 o 
   6   6   4      887.06      855.98     22.11 o 
   7   6   4      481.99      472.80     17.64 o 
   8   6   4      357.76      385.30     40.01 o 
  -6   7   4      579.42      579.85     34.05 o 
  -5   7   4      150.22      160.19     12.73 o 
  -4   7   4     1518.20     1350.27     30.07 o 
  -3   7   4     1026.52     1070.72     24.79 o 
  -2   7   4     2712.02     2702.61     42.55 o 
  -1   7   4      312.54      327.09     11.86 o 
   0   7   4     1293.52     1229.56     46.52 o 
   1   7   4     2227.66     2310.71     26.52 o 
   2   7   4     2051.88     2079.40     24.82 o 
   3   7   4     1361.04     1308.76     18.99 o 
   4   7   4     2565.62     2595.81     37.33 o 
   5   7   4       62.79       82.26     10.30 o 
   6   7   4      446.74      448.32     16.02 o 
   7   7   4     3087.51     3003.82     51.68 o 
   8   7   4      979.59      969.85     67.79 o 
  -5   8   4      711.99      648.71     22.22 o 
  -4   8   4      389.45      387.31     16.37 o 
  -3   8   4       29.72       39.75      6.80 o 
  -2   8   4        3.37        4.10      4.32 o 
  -1   8   4     5966.29     5852.10    127.94 o 
   0   8   4      289.50      306.60     11.66 o 
   1   8   4      442.40      459.67     14.23 o 
   2   8   4     1341.46     1316.06     18.18 o 
   3   8   4     1405.97     1377.90     20.18 o 
   4   8   4      388.73      394.04     13.36 o 
   5   8   4     1409.45     1395.70     27.94 o 
   6   8   4      596.63      530.27     18.09 o 
   7   8   4      718.71      720.11     22.38 o 
   8   8   4      360.05      362.54     25.94 o 
  -5   9   4      768.87      732.87     33.54 o 
  -4   9   4        0.38        1.69      5.53 o 
  -3   9   4     1970.99     1876.75     37.04 o 
  -2   9   4      195.37      179.01     10.89 o 
  -1   9   4     1488.18     1515.18     57.33 o 
   0   9   4      276.20      266.39     11.71 o 
   1   9   4     3831.20     3767.44     77.00 o 
   2   9   4       76.37       80.12      4.84 o 
   3   9   4     1749.08     1716.87     23.90 o 
   4   9   4      667.68      639.98     14.13 o 
   5   9   4      312.99      324.15     11.04 o 
   6   9   4        2.03        1.54      5.21 o 
   7   9   4     1344.42     1369.59     32.21 o 
  -4  10   4        9.23       -0.99      6.90 o 
  -3  10   4      495.09      472.90     18.06 o 
  -2  10   4      114.83      122.89      9.88 o 
  -1  10   4     3798.42     3781.74     56.91 o 
   0  10   4        4.02        4.27      8.50 o 
   1  10   4      979.99     1020.99     33.59 o 
   2  10   4      541.79      542.55     24.05 o 
   3  10   4     1964.06     1988.69     27.11 o 
   4  10   4      535.79      514.56     13.07 o 
   5  10   4      608.79      634.21     15.54 o 
   6  10   4        0.22        2.02      4.64 o 
   7  10   4      343.19      345.10     16.53 o 
  -4  11   4      133.14      121.81     11.85 o 
  -3  11   4      338.47      334.01     16.17 o 
  -2  11   4      282.29      266.62     13.84 o 
  -1  11   4      397.73      371.36     19.49 o 
   0  11   4      359.14      352.06     14.59 o 
   1  11   4     2160.25     2121.56     54.91 o 
   2  11   4       78.98       87.21     12.09 o 
   3  11   4      847.16      797.50     31.05 o 
   4  11   4     1116.36     1076.12     47.81 o 
   5  11   4     1362.44     1326.06     33.07 o 
   6  11   4      467.87      444.81     17.17 o 
   7  11   4      554.97      512.70     22.15 o 
  -3  12   4      276.07      269.66     23.65 o 
  -2  12   4      642.26      654.75     25.19 o 
  -1  12   4      701.11      704.54     21.80 o 
   0  12   4      432.75      453.52     17.67 o 
   1  12   4      169.85      174.27     16.50 o 
   2  12   4     1621.21     1529.00     46.47 o 
   3  12   4      882.74      807.70     32.92 o 
   4  12   4      573.86      551.83     27.70 o 
   5  12   4      219.22      218.59     19.90 o 
   6  12   4      475.91      508.96     21.03 o 
  -2  13   4      497.06      487.59     20.00 o 
  -1  13   4        0.70       -4.93      5.54 o 
   0  13   4     1000.42      971.99     37.83 o 
   1  13   4      189.94      162.54     17.29 o 
   2  13   4      366.48      375.07     23.38 o 
   3  13   4       63.56       62.74     12.85 o 
   4  13   4     1383.76     1381.81     47.03 o 
   5  13   4      163.89      145.81     17.51 o 
   0  14   4      379.49      390.58     25.95 o 
   1  14   4       16.72       -3.47      8.76 o 
   2  14   4     1896.51     1902.34     57.30 o 
   3  14   4      101.84      104.29     16.12 o 
   4  14   4      333.90      303.41     23.50 o 
  -3 -13   5      269.69      297.88     16.48 o 
  -2 -13   5       95.23       80.95     14.65 o 
  -1 -13   5      360.72      372.54     24.46 o 
   0 -13   5     1627.10     1716.90     48.50 o 
   1 -13   5       71.43       78.79     12.93 o 
   2 -13   5      393.40      403.85     24.84 o 
  -4 -12   5     1055.05     1000.78     41.76 o 
  -3 -12   5      297.84      294.00     15.69 o 
  -2 -12   5      458.72      508.23     42.46 o 
  -1 -12   5      111.29      116.11      9.43 o 
   0 -12   5      336.76      361.71     15.34 o 
   1 -12   5     1053.48     1006.64     35.57 o 
   2 -12   5      296.75      307.10     20.97 o 
   3 -12   5      532.91      523.51     27.64 o 
  -5 -11   5      410.64      400.03     27.83 o 
  -4 -11   5       85.47       69.79     14.18 o 
  -3 -11   5     1434.96     1475.20     48.30 o 
  -2 -11   5      109.24      105.61      9.61 o 
  -1 -11   5      903.22      911.64     18.24 o 
   0 -11   5       81.91       96.35      7.23 o 
   1 -11   5      597.79      586.80     15.64 o 
   2 -11   5       82.22       75.01      8.87 o 
   3 -11   5     1827.12     1793.33     51.64 o 
   4 -11   5      737.22      677.97     31.55 o 
  -5 -10   5     2057.15     2097.63     63.47 o 
  -4 -10   5       10.74       13.48     10.17 o 
  -3 -10   5     1339.36     1324.19     44.42 o 
  -2 -10   5       12.56        9.66      6.08 o 
  -1 -10   5      794.91      792.76     32.90 o 
   0 -10   5       13.73       17.81      3.80 o 
   1 -10   5     1936.33     1956.80     30.04 o 
   2 -10   5       17.29       20.69      6.01 o 
   3 -10   5      570.14      549.01     19.22 o 
   4 -10   5      203.21      181.53     12.87 o 
   5 -10   5      477.92      493.51     27.70 o 
  -6  -9   5       29.20       30.26     12.62 o 
  -5  -9   5      575.23      603.65     31.39 o 
  -4  -9   5      408.06      389.19     24.54 o 
  -3  -9   5     1798.35     1848.23     53.32 o 
  -2  -9   5       90.05      104.44     14.00 o 
  -1  -9   5     1128.49     1156.82     19.87 o 
   0  -9   5      399.08      398.20     14.48 o 
   1  -9   5      646.16      667.56     15.52 o 
   2  -9   5      373.24      359.89     15.43 o 
   3  -9   5     1915.07     1867.40     36.73 o 
   4  -9   5       42.10       34.39      7.41 o 
   5  -9   5      724.97      811.07     33.73 o 
   6  -9   5      135.99       85.04     14.70 o 
  -6  -8   5      236.45      243.55     22.27 o 
  -5  -8   5      262.09      261.97     21.00 o 
  -4  -8   5      252.19      273.98     20.46 o 
  -3  -8   5     1932.17     1926.71     53.52 o 
  -2  -8   5     4300.71     4450.97     49.63 o 
  -1  -8   5     1990.47     2051.56     28.07 o 
   0  -8   5     1321.87     1334.79     17.97 o 
   1  -8   5     1003.76     1058.10     17.71 o 
   2  -8   5      754.67      729.86     19.56 o 
   3  -8   5      263.72      234.59     12.09 o 
   4  -8   5     1491.21     1372.80     59.42 o 
   5  -8   5      889.22      896.31     25.48 o 
   6  -8   5      126.70      148.62     16.12 o 
  -6  -7   5      860.24      894.03     55.08 o 
  -5  -7   5       45.58       40.81     11.34 o 
  -4  -7   5     1180.09     1237.70     41.49 o 
  -3  -7   5      242.52      222.44     17.80 o 
  -2  -7   5       66.90       65.73      4.75 o 
  -1  -7   5      808.37      860.75     15.50 o 
   0  -7   5     4435.91     4494.88     48.16 o 
   1  -7   5     1239.52     1251.04     18.71 o 
   2  -7   5      153.68      135.47      8.84 o 
   3  -7   5      462.27      416.59     14.91 o 
   4  -7   5     1106.07     1099.12     26.02 o 
   5  -7   5       15.79       14.26      9.35 o 
   6  -7   5      558.98      582.08     42.03 o 
  -7  -6   5      131.79      131.57     12.96 o 
  -6  -6   5      793.03      822.52     25.27 o 
  -5  -6   5       14.55       15.15      6.80 o 
  -4  -6   5     1369.96     1311.42     42.08 o 
  -3  -6   5      435.88      476.22     23.74 o 
  -2  -6   5     5587.26     5729.41     59.84 o 
  -1  -6   5      188.29      190.10      7.10 o 
   0  -6   5     2627.36     2619.11     30.38 o 
   1  -6   5       12.78       10.68      2.73 o 
   2  -6   5     2150.99     2189.95     27.23 o 
   3  -6   5      473.72      501.08     11.19 o 
   4  -6   5     1995.18     1984.19     40.32 o 
   5  -6   5       14.57        2.97      5.17 o 
   6  -6   5      960.04      980.50     25.81 o 
   7  -6   5       30.01       17.39      9.40 o 
  -7  -5   5       93.58       87.08     16.23 o 
  -6  -5   5      774.39      803.52     24.35 o 
  -5  -5   5      241.44      217.67     13.01 o 
  -4  -5   5     1998.62     1986.83     36.86 o 
  -3  -5   5      116.94      135.81     13.58 o 
  -2  -5   5      897.20      897.21     14.39 o 
  -1  -5   5     1508.28     1642.61     22.06 o 
   0  -5   5     6784.93     6881.10     84.59 o 
   1  -5   5       13.52       17.44      4.82 o 
   2  -5   5     1626.31     1621.13     20.92 o 
   3  -5   5       24.91       21.59      2.48 o 
   4  -5   5     1464.66     1410.57     27.94 o 
   5  -5   5      513.27      485.20     16.21 o 
   6  -5   5     2713.19     2667.57     46.16 o 
   7  -5   5       46.35       44.64      6.45 o 
  -7  -4   5       78.76       91.60     12.11 o 
  -6  -4   5      782.05      766.37     23.14 o 
  -5  -4   5     1634.28     1601.77     33.08 o 
  -4  -4   5     2627.10     2489.92     42.12 o 
  -3  -4   5     1357.17     1321.25     28.64 o 
  -2  -4   5     1618.93     1581.96     21.20 o 
  -1  -4   5      914.37      973.30     17.29 o 
   0  -4   5     1993.02     1973.57     29.73 o 
   1  -4   5     3121.09     3112.09     33.26 o 
   2  -4   5     3620.80     3655.06     60.71 o 
   3  -4   5      676.48      678.17     13.64 o 
   4  -4   5      685.04      650.62     16.83 o 
   5  -4   5      634.54      640.09     18.08 o 
   6  -4   5      713.97      710.74     25.41 o 
   7  -4   5      242.48      293.08     11.49 o 
   8  -4   5      560.88      672.42     30.59 o 
  -7  -3   5     1001.75     1066.94     28.77 o 
  -6  -3   5      385.47      371.32     29.37 o 
  -5  -3   5      332.29      405.98     15.42 o 
  -4  -3   5      532.78      500.24     16.14 o 
  -3  -3   5     1788.75     1798.61     31.09 o 
  -2  -3   5      889.11      979.27     19.20 o 
  -1  -3   5     5424.17     5530.47     56.80 o 
   0  -3   5     1572.21     1541.36     24.45 o 
   1  -3   5     3229.90     3295.58     44.74 o 
   2  -3   5      438.16      428.60     26.08 o 
   3  -3   5     2760.58     2696.87     29.76 o 
   4  -3   5      681.90      667.50     16.65 o 
   5  -3   5      443.90      443.99     10.89 o 
   6  -3   5      350.68      349.58     13.75 o 
   7  -3   5      711.20      743.60     24.24 o 
   8  -3   5        4.70        8.09      8.49 o 
  -7  -2   5      474.03      481.83     22.37 o 
  -6  -2   5      182.14      175.00     11.52 o 
  -5  -2   5     2649.68     2525.96     42.66 o 
  -4  -2   5      286.81      306.68     15.74 o 
  -3  -2   5     2742.73     2781.41     33.47 o 
  -2  -2   5        2.10       15.13      4.58 o 
  -1  -2   5     2586.10     2531.53     29.38 o 
   0  -2   5      114.31      130.86      6.64 o 
   1  -2   5     5869.25     5822.73     72.05 o 
   2  -2   5      177.97      250.59      9.01 o 
   3  -2   5     2122.49     2080.10     23.84 o 
   4  -2   5      252.16      270.30     15.22 o 
   5  -2   5     1259.63     1235.65     24.46 o 
   6  -2   5       12.69        9.89      4.86 o 
   7  -2   5      736.80      746.68     18.72 o 
   8  -2   5       31.55       50.46     11.37 o 
  -7  -1   5     1373.45     1465.99     48.32 o 
  -6  -1   5       13.17       22.03      6.24 o 
  -5  -1   5     1273.67     1269.55     26.70 o 
  -4  -1   5      729.24      743.44     14.13 o 
  -3  -1   5     3830.77     3787.38     45.54 o 
  -2  -1   5       67.86       77.97      5.56 o 
  -1  -1   5     3792.56     3986.28     53.76 o 
   0  -1   5      219.86      251.14      8.43 o 
   1  -1   5     1537.81     1540.11     24.43 o 
   2  -1   5     1736.26     1836.19     42.42 o 
   3  -1   5    38074.15    39171.39    698.12 o 
   4  -1   5       38.59       47.47     10.90 o 
   5  -1   5      508.69      542.98     18.81 o 
   6  -1   5      490.88      483.13     12.20 o 
   7  -1   5      689.75      726.53     29.44 o 
   8  -1   5      236.64      240.56     19.12 o 
  -6   0   5      814.59      783.09     45.15 o 
  -5   0   5     2259.49     2183.34     66.44 o 
  -4   0   5      924.35      885.58     34.72 o 
  -3   0   5      704.67      707.98     26.12 o 
  -2   0   5     2795.14     2897.04     33.49 o 
  -1   0   5     3522.34     3572.19     48.57 o 
   0   0   5     1304.73     1370.28     16.44 o 
   1   0   5     1443.60     1359.44     13.51 o 
   2   0   5      479.23      466.80      9.51 o 
   3   0   5     1228.12     1168.42     20.79 o 
   4   0   5       48.46       79.88      5.79 o 
   5   0   5     2076.10     2068.09     70.08 o 
   6   0   5      947.72      993.29     15.61 o 
   7   0   5      289.14      307.67     14.33 o 
   8   0   5      198.26      228.90     18.55 o 
  -7   1   5      119.68      116.77     15.93 o 
  -6   1   5      772.27      800.38     17.82 o 
  -5   1   5     1410.10     1334.24     71.66 o 
  -4   1   5      993.41      971.61     23.42 o 
  -3   1   5     2632.77     2628.75     31.58 o 
  -2   1   5     1911.63     1921.25     24.00 o 
  -1   1   5      621.95      635.39     21.36 o 
   0   1   5     5093.33     5343.42     52.11 o 
   1   1   5      230.87      204.81      4.96 o 
   2   1   5     3229.44     3128.18     33.89 o 
   3   1   5     2701.04     2633.82     38.25 o 
   4   1   5     2114.03     2135.08     38.15 o 
   5   1   5      324.95      294.05     16.98 o 
   6   1   5     2557.87     2608.99     33.21 o 
   7   1   5      797.31      819.81     22.66 o 
   8   1   5      670.46      682.59     22.26 o 
  -7   2   5       79.59       78.45     14.34 o 
  -6   2   5     1215.52     1271.31     42.86 o 
  -5   2   5        3.54        1.19      3.39 o 
  -4   2   5     1113.88     1108.58     16.11 o 
  -3   2   5      593.59      575.92     12.12 o 
  -2   2   5     6769.90     6665.81     66.10 o 
  -1   2   5      149.38      142.16      5.37 o 
   0   2   5     3447.08     3518.60     43.38 o 
   1   2   5      192.72      213.24      5.58 o 
   2   2   5     3514.78     3394.97     44.05 o 
   3   2   5       94.61       95.28      5.15 o 
   4   2   5     3223.00     3085.53     51.80 o 
   5   2   5      294.52      287.40      7.57 o 
   6   2   5     1260.19     1262.62     17.62 o 
   7   2   5        0.99       -0.01      5.34 o 
   8   2   5      428.43      434.45     21.51 o 
  -6   3   5     1130.86     1123.77     40.54 o 
  -5   3   5        0.24        8.86      5.04 o 
  -4   3   5     3567.21     3595.20     49.58 o 
  -3   3   5      220.94      216.77      7.58 o 
  -2   3   5     1786.09     1701.35     21.94 o 
  -1   3   5      455.01      451.62     11.46 o 
   0   3   5    18142.02    19288.95    208.61 o 
   1   3   5       53.00       55.00      4.02 o 
   2   3   5     2824.41     2795.08     38.19 o 
   3   3   5      646.40      629.29     15.86 o 
   4   3   5     1972.87     1969.87     36.61 o 
   5   3   5      132.91      120.67      7.91 o 
   6   3   5     3467.62     3446.00     53.07 o 
   7   3   5        0.51        2.08      5.83 o 
   8   3   5      419.04      394.81     17.42 o 
  -6   4   5      212.56      196.22     27.81 o 
  -5   4   5      405.51      409.50     16.57 o 
  -4   4   5      721.82      689.26     19.68 o 
  -3   4   5      816.40      814.02     19.90 o 
  -2   4   5     2667.26     2706.71     31.19 o 
  -1   4   5      449.41      482.98     12.83 o 
   0   4   5     1912.49     2051.10     29.89 o 
   1   4   5     1675.93     1561.60     23.67 o 
   2   4   5     4918.42     4887.81     62.24 o 
   3   4   5      349.94      315.78      6.99 o 
   4   4   5      621.01      618.14     12.32 o 
   5   4   5      372.41      354.00      9.88 o 
   6   4   5     1092.93     1076.27     24.70 o 
   7   4   5      741.51      721.32     22.02 o 
   8   4   5     1581.43     1585.62     35.73 o 
  -6   5   5      467.81      452.74     19.16 o 
  -5   5   5     1072.20     1047.52     35.80 o 
  -4   5   5      277.66      273.21     13.09 o 
  -3   5   5     1881.28     1869.25     83.78 o 
  -2   5   5      488.08      497.44     19.65 o 
  -1   5   5     2005.77     2063.37     32.44 o 
   0   5   5     1897.80     1986.53     36.77 o 
   1   5   5     1167.72     1161.48     15.30 o 
   2   5   5     1482.09     1514.94     19.00 o 
   3   5   5     4951.19     4907.98     44.62 o 
   4   5   5      167.24      191.11      7.27 o 
   5   5   5     1947.93     1941.01     26.57 o 
   6   5   5      834.59      819.03     21.46 o 
   7   5   5      275.71      274.69     15.27 o 
   8   5   5       21.75       28.41      7.76 o 
  -6   6   5       29.11       37.40      8.63 o 
  -5   6   5     1416.57     1404.13     55.73 o 
  -4   6   5       86.65       86.40      8.53 o 
  -3   6   5     1250.97     1242.65     26.88 o 
  -2   6   5      301.03      288.81     11.88 o 
  -1   6   5     2048.83     2078.12     33.69 o 
   0   6   5        3.92        1.39      4.74 o 
   1   6   5     4843.22     4968.58     62.66 o 
   2   6   5     1484.77     1548.88     19.62 o 
   3   6   5     1926.76     1852.24     20.87 o 
   4   6   5        0.90       -1.57      2.89 o 
   5   6   5     4097.53     4023.53     57.58 o 
   6   6   5       90.21       89.53      8.52 o 
   7   6   5      668.80      666.20     21.08 o 
   8   6   5      383.58      404.50     18.05 o 
  -5   7   5      770.91      761.42     24.14 o 
  -4   7   5      495.60      434.72     17.01 o 
  -3   7   5     3361.99     3287.43     68.72 o 
  -2   7   5      109.64       93.72      7.87 o 
  -1   7   5     2571.28     2575.76     40.24 o 
   0   7   5       16.93       24.54      5.90 o 
   1   7   5     1605.40     1626.93     21.66 o 
   2   7   5      291.82      285.54      7.37 o 
   3   7   5     6224.22     6199.96     63.19 o 
   4   7   5        3.24        2.53      2.67 o 
   5   7   5     1492.93     1501.13     28.83 o 
   6   7   5      117.92      112.22      9.19 o 
   7   7   5      328.21      317.86     20.10 o 
   8   7   5      447.14      427.66     18.69 o 
  -5   8   5      911.82      921.54     46.22 o 
  -4   8   5       21.90       28.22      6.91 o 
  -3   8   5      521.20      519.01     18.11 o 
  -2   8   5     1294.97     1272.02     27.58 o 
  -1   8   5     1857.31     1884.15     49.87 o 
   0   8   5        3.82       14.64      4.56 o 
   1   8   5     1146.03     1227.35     24.28 o 
   2   8   5      280.37      279.32      7.47 o 
   3   8   5      765.63      762.40     13.86 o 
   4   8   5      804.54      810.43     13.48 o 
   5   8   5     3276.25     3268.78     40.90 o 
   6   8   5      201.02      205.81     11.77 o 
   7   8   5      396.37      371.81     16.24 o 
   8   8   5      414.13      425.45     18.99 o 
  -4   9   5      759.36      748.05     24.50 o 
  -3   9   5     1034.32      940.49     25.41 o 
  -2   9   5     1017.35      945.11     24.06 o 
  -1   9   5     1205.79     1196.01     26.30 o 
   0   9   5     3130.84     3095.15     47.44 o 
   1   9   5      518.56      500.01     18.50 o 
   2   9   5     3367.79     3531.63     74.18 o 
   3   9   5      851.23      867.49     20.00 o 
   4   9   5      335.39      351.80     10.47 o 
   5   9   5      437.67      425.23     12.35 o 
   6   9   5      645.86      661.66     19.61 o 
   7   9   5      394.55      389.15     19.80 o 
  -4  10   5      224.22      212.49     14.34 o 
  -3  10   5        0.20        0.16      5.43 o 
  -2  10   5     1566.04     1509.85     32.59 o 
  -1  10   5      695.78      679.45     40.68 o 
   0  10   5     1594.42     1602.14     31.64 o 
   1  10   5      275.43      234.74     16.68 o 
   2  10   5     3514.71     3587.61     76.82 o 
   3  10   5       70.43       79.93     11.36 o 
   4  10   5      506.47      551.02     13.45 o 
   5  10   5      498.69      497.24     13.75 o 
   6  10   5      555.16      531.11     19.24 o 
   7  10   5        8.49        3.54      5.27 o 
  -3  11   5      109.84      124.99     11.58 o 
  -2  11   5      408.52      416.20     22.19 o 
  -1  11   5      151.74      159.83     11.11 o 
   0  11   5     2266.02     2226.90     40.51 o 
   1  11   5       75.23       62.97     10.98 o 
   2  11   5     2019.88     1974.65     52.63 o 
   3  11   5        6.36        1.31      6.92 o 
   4  11   5      640.65      669.11     29.25 o 
   5  11   5      452.91      429.90     13.21 o 
   6  11   5     1345.37     1331.39     26.85 o 
  -2  12   5      530.26      497.89     21.70 o 
  -1  12   5        0.74        1.28      5.52 o 
   0  12   5      465.56      470.31     17.84 o 
   1  12   5      573.83      515.21     26.50 o 
   2  12   5     2252.52     2128.74     57.37 o 
   3  12   5      139.38      147.52     15.82 o 
   4  12   5      547.68      559.99     28.21 o 
   5  12   5       61.47       59.19     12.57 o 
   6  12   5      360.73      254.52     21.66 o 
  -1  13   5      815.87      906.15     27.91 o 
   0  13   5      267.85      251.61     20.98 o 
   1  13   5      114.72      122.13     15.58 o 
   2  13   5      177.08      186.90     17.80 o 
   3  13   5      680.03      641.03     30.59 o 
   4  13   5      416.23      462.52     26.87 o 
   5  13   5      544.50      494.66     28.65 o 
   0  14   5        2.78       -5.23      8.38 o 
   1  14   5     1896.92     1857.61     57.28 o 
   2  14   5      615.28      652.10     32.19 o 
   3  14   5      811.50      833.77     36.80 o 
   4  14   5      145.83      175.44     19.18 o 
  -2 -13   6       15.43       19.21     11.89 o 
  -1 -13   6     1084.97     1133.08     43.12 o 
   0 -13   6       25.84       25.15      9.58 o 
   1 -13   6     1290.61     1178.06     40.60 o 
  -3 -12   6     1382.07     1499.89     34.93 o 
  -2 -12   6        1.63       11.13     10.75 o 
  -1 -12   6      304.62      304.90     22.58 o 
   0 -12   6      310.16      313.38     12.41 o 
   1 -12   6      662.41      691.60     25.07 o 
   2 -12   6       29.21       24.55      7.20 o 
   3 -12   6      608.14      544.70     28.48 o 
  -4 -11   6      314.67      324.26     24.72 o 
  -3 -11   6      321.00      347.92     24.86 o 
  -2 -11   6     1011.46     1060.45     28.06 o 
  -1 -11   6     1024.46     1041.65     20.64 o 
   0 -11   6      224.31      228.23     11.59 o 
   1 -11   6       53.71       57.27      6.79 o 
   2 -11   6     1236.33     1258.68     30.26 o 
   3 -11   6      384.43      334.60     17.67 o 
   4 -11   6      149.11      155.74     17.17 o 
  -5 -10   6       89.21       80.70     15.99 o 
  -4 -10   6      371.19      390.98     26.02 o 
  -3 -10   6      129.24      112.51     16.04 o 
  -2 -10   6     1014.19     1063.06     26.03 o 
  -1 -10   6      488.56      484.54     11.34 o 
   0 -10   6     1365.75     1353.27     23.79 o 
   1 -10   6      209.59      207.32      9.82 o 
   2 -10   6      728.01      705.36     21.08 o 
   3 -10   6      209.40      217.09     17.12 o 
   4 -10   6      895.64      854.11     25.77 o 
   5 -10   6       63.55       57.81     14.60 o 
  -5  -9   6       27.08       17.64     10.69 o 
  -4  -9   6     1994.85     2083.15     61.15 o 
  -3  -9   6       28.98       36.50     11.16 o 
  -2  -9   6     3105.66     3062.41     74.62 o 
  -1  -9   6     1254.34     1308.15     18.72 o 
   0  -9   6     1177.03     1164.98     21.13 o 
   1  -9   6      358.80      366.24     14.04 o 
   2  -9   6     2246.84     2113.36     40.01 o 
   3  -9   6       10.67        1.46      5.50 o 
   4  -9   6      694.82      696.08     27.53 o 
   5  -9   6        3.67       -1.34      6.35 o 
  -6  -8   6      808.60      803.10     38.36 o 
  -5  -8   6        0.52        7.40      9.78 o 
  -4  -8   6      644.48      618.03     30.36 o 
  -3  -8   6      364.67      391.71     23.66 o 
  -2  -8   6     1301.57     1343.92     21.19 o 
  -1  -8   6      149.73      175.19      8.01 o 
   0  -8   6      525.44      510.46     15.76 o 
   1  -8   6       53.63       60.18      6.76 o 
   2  -8   6     1682.28     1672.02     32.39 o 
   3  -8   6      623.35      574.99     18.37 o 
   4  -8   6     1844.39     1776.71     40.47 o 
   5  -8   6       68.81       53.13      8.57 o 
   6  -8   6      619.19      619.75     22.56 o 
  -6  -7   6      268.69      271.35     23.29 o 
  -5  -7   6     1050.89     1022.61     40.55 o 
  -4  -7   6     1965.24     1822.46     54.11 o 
  -3  -7   6      316.44      371.29     22.48 o 
  -2  -7   6      186.96      188.65      7.57 o 
  -1  -7   6     1809.45     1846.92     27.61 o 
   0  -7   6     1198.17     1209.00     18.41 o 
   1  -7   6     1165.59     1182.65     19.99 o 
   2  -7   6     3661.74     3677.88     54.93 o 
   3  -7   6       76.84       72.12      8.95 o 
   4  -7   6      375.05      383.59     15.38 o 
   5  -7   6      684.28      655.22     21.01 o 
   6  -7   6      570.26      596.01     22.12 o 
  -6  -6   6      334.81      360.54     25.34 o 
  -5  -6   6      853.39      808.62     34.95 o 
  -4  -6   6      428.76      371.43     22.69 o 
  -3  -6   6     3045.41     3090.85     72.82 o 
  -2  -6   6      950.20      965.22     27.77 o 
  -1  -6   6     2326.54     2422.16     30.91 o 
   0  -6   6      510.09      519.66     10.64 o 
   1  -6   6     1085.72     1051.34     22.54 o 
   2  -6   6       48.48       48.82      6.02 o 
   3  -6   6     1028.23     1007.35     23.25 o 
   4  -6   6      498.81      470.00     16.23 o 
   5  -6   6      850.05      862.87     23.29 o 
   6  -6   6      100.18       90.30      9.97 o 
   7  -6   6      911.36      948.12     27.23 o 
  -6  -5   6        1.39        1.50      9.03 o 
  -5  -5   6     1179.16     1188.22     41.98 o 
  -4  -5   6     1005.41      898.30     34.32 o 
  -3  -5   6     1184.98     1187.67     38.31 o 
  -2  -5   6       47.59       46.11      4.12 o 
  -1  -5   6     3924.20     3983.05     53.65 o 
   0  -5   6       44.64       50.46      6.26 o 
   1  -5   6     3126.36     3143.41     34.75 o 
   2  -5   6      599.63      583.50     15.83 o 
   3  -5   6     1654.98     1641.96     30.56 o 
   4  -5   6       28.82       26.03      5.61 o 
   5  -5   6     1996.60     1985.76     37.07 o 
   6  -5   6       86.94       76.30      8.82 o 
   7  -5   6      389.85      392.89     17.22 o 
  -7  -4   6      367.00      372.94     18.44 o 
  -6  -4   6      135.68      142.14     11.76 o 
  -5  -4   6     1411.19     1333.03     43.91 o 
  -4  -4   6      297.76      273.97     19.14 o 
  -3  -4   6     3153.96     3279.27     48.15 o 
  -2  -4   6      126.40      157.20      6.41 o 
  -1  -4   6     2158.03     2068.54     26.73 o 
   0  -4   6     1260.50     1247.67     22.56 o 
   1  -4   6     4224.94     4275.98     57.56 o 
   2  -4   6       10.97       16.38      4.16 o 
   3  -4   6     2598.03     2522.85     41.73 o 
   4  -4   6       46.16       38.84      9.34 o 
   5  -4   6      742.31      743.67     20.02 o 
   6  -4   6      225.93      221.76     22.37 o 
   7  -4   6     1943.99     1967.53     31.18 o 
  -7  -3   6      831.55      861.75     26.65 o 
  -6  -3   6       65.53       64.71      8.93 o 
  -5  -3   6      489.68      502.56     17.68 o 
  -4  -3   6      357.88      417.18     21.87 o 
  -3  -3   6     1005.44     1001.44     20.81 o 
  -2  -3   6     1215.44     1168.54     22.76 o 
  -1  -3   6     3626.21     3463.47     39.35 o 
   0  -3   6     4060.10     4437.78     58.08 o 
   1  -3   6      890.06      856.87     17.84 o 
   2  -3   6      673.97      694.89     16.32 o 
   3  -3   6     1227.08     1187.24     23.34 o 
   4  -3   6       95.71       93.49      7.36 o 
   5  -3   6     1110.27     1088.15     24.20 o 
   6  -3   6      111.92      102.23     13.54 o 
   7  -3   6      476.34      483.58     14.12 o 
   8  -3   6      209.68      289.88     21.63 o 
  -7  -2   6      211.16      223.69     14.47 o 
  -6  -2   6      979.51      990.62     26.14 o 
  -5  -2   6      465.57      468.44     16.70 o 
  -4  -2   6     1945.62     1854.62     49.14 o 
  -3  -2   6      739.24      752.59     31.21 o 
  -2  -2   6      993.41      996.58     25.01 o 
  -1  -2   6     2288.44     2557.69     30.77 o 
   0  -2   6     8136.92     8183.93     98.87 o 
   1  -2   6     8776.22     8947.68    107.66 o 
   2  -2   6     1277.42     1235.10     22.67 o 
   3  -2   6       33.09       49.11      5.29 o 
   4  -2   6     2753.64     2726.03     31.09 o 
   5  -2   6      210.37      214.18     10.58 o 
   6  -2   6      833.02      846.19     21.08 o 
   7  -2   6      373.60      370.08     12.33 o 
   8  -2   6      237.05      262.29     20.57 o 
  -7  -1   6      140.70      141.45     12.04 o 
  -6  -1   6     1033.02     1079.71     26.87 o 
  -5  -1   6      127.56      110.30      9.09 o 
  -4  -1   6     2132.71     2032.10     51.02 o 
  -3  -1   6       47.57       61.28      5.77 o 
  -2  -1   6     2230.62     2342.48     36.66 o 
  -1  -1   6     1642.22     1778.95     29.71 o 
   0  -1   6     1287.12     1184.46     29.24 o 
   1  -1   6      307.55      298.13      9.94 o 
   2  -1   6     7199.96     7204.97     88.92 o 
   3  -1   6       76.02      110.60      6.78 o 
   4  -1   6     4323.88     4301.52    105.09 o 
   5  -1   6       56.35       56.67      6.28 o 
   6  -1   6      535.78      577.91     16.58 o 
   7  -1   6       88.17       80.18      7.98 o 
   8  -1   6     1040.97     1094.85     39.49 o 
  -7   0   6        1.57       11.94      9.12 o 
  -6   0   6     1830.51     1851.59     37.62 o 
  -5   0   6       93.35       92.01      8.48 o 
  -4   0   6      350.11      348.06     18.27 o 
  -3   0   6      567.67      599.94     15.30 o 
  -2   0   6     3719.21     3742.68     42.29 o 
  -1   0   6      413.34      422.29      8.00 o 
   0   0   6     4650.27     4703.21     65.85 o 
   1   0   6      526.16      506.40      7.13 o 
   2   0   6     1726.68     1660.35     19.78 o 
   3   0   6       42.90       41.04      7.98 o 
   4   0   6     7501.65     7558.50     93.95 o 
   5   0   6        3.50        1.21      3.76 o 
   6   0   6     1547.67     1562.68     74.54 o 
   7   0   6        1.99       -3.77      6.95 o 
   8   0   6      478.91      459.84     25.56 o 
  -6   1   6      643.08      645.71     30.03 o 
  -5   1   6      251.82      281.80     12.64 o 
  -4   1   6     3722.47     3729.89     76.46 o 
  -3   1   6     3542.47     3463.30     49.63 o 
  -2   1   6     1353.81     1311.88     65.18 o 
  -1   1   6     1076.11     1086.94     16.07 o 
   0   1   6     1570.24     1626.72     20.04 o 
   1   1   6      871.15      887.60     12.21 o 
   2   1   6     5327.68     5253.70     52.77 o 
   3   1   6      366.97      368.04      7.90 o 
   4   1   6     1440.99     1401.42     25.01 o 
   5   1   6      509.91      507.33     14.19 o 
   6   1   6     1233.25     1235.54     20.29 o 
   7   1   6      680.38      714.03     29.26 o 
   8   1   6      105.28      112.67     14.73 o 
  -6   2   6      745.04      764.50     33.23 o 
  -5   2   6      271.46      272.57     18.69 o 
  -4   2   6      311.91      305.31     10.12 o 
  -3   2   6     2814.96     2767.04     34.12 o 
  -2   2   6     6503.91     6456.90     65.17 o 
  -1   2   6     2251.04     2240.99     26.51 o 
   0   2   6       86.86      128.86      5.31 o 
   1   2   6      984.72      954.86     13.55 o 
   2   2   6      571.04      540.00     15.46 o 
   3   2   6     3195.66     3181.00     35.11 o 
   4   2   6     1383.59     1312.12     32.89 o 
   5   2   6      693.00      685.26     28.95 o 
   6   2   6      490.14      490.32     13.13 o 
   7   2   6      836.56      855.61     23.57 o 
   8   2   6      310.46      308.95     15.89 o 
  -6   3   6       21.96       22.55     10.00 o 
  -5   3   6     1397.82     1338.84     30.56 o 
  -4   3   6     1797.59     1773.73     34.01 o 
  -3   3   6      676.67      694.22     13.86 o 
  -2   3   6      894.17      874.59     14.65 o 
  -1   3   6     5038.19     5152.44     53.01 o 
   0   3   6      123.71      144.00      6.90 o 
   1   3   6    12867.94    13372.33    123.73 o 
   2   3   6      488.69      438.64     11.29 o 
   3   3   6     1807.29     1811.09     34.17 o 
   4   3   6       58.54       53.09      5.63 o 
   5   3   6     2885.79     2881.05     30.61 o 
   6   3   6      867.44      874.42     17.29 o 
   7   3   6      856.51      861.83     23.57 o 
   8   3   6        1.14       -5.74      6.09 o 
  -6   4   6      129.75      121.31     15.59 o 
  -5   4   6     1025.99      988.30     26.39 o 
  -4   4   6      505.59      503.95     17.17 o 
  -3   4   6     1801.58     1780.70     32.64 o 
  -2   4   6      478.89      510.49     10.53 o 
  -1   4   6     1361.33     1332.41     18.69 o 
   0   4   6      178.57      161.04      7.58 o 
   1   4   6     4898.06     4866.32     59.47 o 
   2   4   6        3.98        3.70      2.96 o 
   3   4   6     4465.16     4573.04     60.12 o 
   4   4   6       18.82       12.08      3.11 o 
   5   4   6      642.41      616.16     16.13 o 
   6   4   6      460.77      461.31     16.06 o 
   7   4   6     1424.98     1386.64     31.00 o 
   8   4   6       83.59       78.29      9.89 o 
  -6   5   6      206.99      210.78     14.96 o 
  -5   5   6      974.03     1014.20     31.67 o 
  -4   5   6      527.46      476.57     17.15 o 
  -3   5   6      994.54      993.53     39.94 o 
  -2   5   6      359.48      362.39     16.64 o 
  -1   5   6     3054.25     3031.08     56.40 o 
   0   5   6      172.43      158.97      8.04 o 
   1   5   6     1761.95     1760.69     37.04 o 
   2   5   6     1697.64     1695.57     38.00 o 
   3   5   6     2823.99     2803.94     28.53 o 
   4   5   6      398.85      388.28     10.01 o 
   5   5   6     2208.89     2199.76     44.26 o 
   6   5   6       52.34       47.77     12.63 o 
   7   5   6      328.63      321.03     14.95 o 
   8   5   6      136.36      145.90     17.75 o 
  -5   6   6      412.56      387.65     17.49 o 
  -4   6   6     1338.37     1274.56     29.62 o 
  -3   6   6     1497.66     1333.62     28.72 o 
  -2   6   6      669.66      622.28     17.76 o 
  -1   6   6      678.26      666.67     42.47 o 
   0   6   6     2614.41     2667.10     39.63 o 
   1   6   6     1907.69     2002.67     31.48 o 
   2   6   6     1610.16     1582.74     24.94 o 
   3   6   6      740.28      717.84     11.54 o 
   4   6   6     1152.64     1118.03     49.95 o 
   5   6   6      199.09      198.73      8.23 o 
   6   6   6     1301.91     1253.60     27.55 o 
   7   6   6      755.01      722.74     37.29 o 
   8   6   6      939.58      923.53     26.93 o 
  -5   7   6      150.06      141.10     20.27 o 
  -4   7   6     1697.46     1592.12     36.48 o 
  -3   7   6       14.76       17.56      5.77 o 
  -2   7   6      841.79      966.22     23.09 o 
  -1   7   6      708.77      684.53     18.29 o 
   0   7   6      913.83      941.54     20.77 o 
   1   7   6        6.39        2.99      3.80 o 
   2   7   6     3899.53     3864.09     50.20 o 
   3   7   6      805.05      836.69     14.52 o 
   4   7   6     2141.65     2135.44     25.31 o 
   5   7   6      242.15      234.20     11.19 o 
   6   7   6     1086.12     1105.58     25.81 o 
   7   7   6        0.40       -7.55      5.04 o 
   8   7   6      443.12      494.70     20.00 o 
  -5   8   6       40.07       39.56      8.86 o 
  -4   8   6      622.77      575.47     20.58 o 
  -3   8   6       60.12       57.44      7.89 o 
  -2   8   6     1671.29     1647.16     32.87 o 
  -1   8   6      931.74      889.92     21.96 o 
   0   8   6     4829.53     4787.34     65.07 o 
   1   8   6     2967.30     2950.19     51.17 o 
   2   8   6     1143.61     1172.20     34.03 o 
   3   8   6      382.74      380.30      9.68 o 
   4   8   6     1696.91     1703.94     21.64 o 
   5   8   6       20.14       11.95      4.57 o 
   6   8   6     1874.50     1840.82     28.88 o 
   7   8   6       34.42       36.18      7.62 o 
   8   8   6      470.60      447.32     19.32 o 
  -4   9   6     1188.27     1209.23     45.50 o 
  -3   9   6      100.84       79.57     12.98 o 
  -2   9   6     1400.67     1315.11     29.58 o 
  -1   9   6      720.42      712.50     20.15 o 
   0   9   6     1405.75     1456.14     29.29 o 
   1   9   6      225.75      227.40     11.17 o 
   2   9   6      184.80      221.93     15.74 o 
   3   9   6      283.50      296.94     17.98 o 
   4   9   6      691.93      718.82     13.07 o 
   5   9   6      383.79      410.80     12.19 o 
   6   9   6      606.51      593.46     15.59 o 
   7   9   6      155.97      150.46      9.51 o 
  -3  10   6      344.99      343.01     16.44 o 
  -2  10   6      733.14      708.22     22.00 o 
  -1  10   6     1310.48     1319.28     29.40 o 
   0  10   6     1378.21     1389.45     29.60 o 
   1  10   6      196.30      180.31     15.98 o 
   2  10   6      595.96      588.18     25.42 o 
   3  10   6     2052.61     1996.34     52.06 o 
   4  10   6     1514.31     1463.17     43.64 o 
   5  10   6      553.37      544.01     14.38 o 
   6  10   6      375.86      353.21     12.73 o 
   7  10   6      629.59      660.94     19.84 o 
  -3  11   6      385.69      390.99     31.86 o 
  -2  11   6        4.68        1.67      5.77 o 
  -1  11   6     1714.99     1664.40     35.16 o 
   0  11   6      337.85      355.73     20.20 o 
   1  11   6     1760.12     1770.98     50.23 o 
   2  11   6      358.68      352.94     20.99 o 
   3  11   6      520.06      540.81     26.06 o 
   4  11   6        2.38       -1.05      6.97 o 
   5  11   6     1040.41      978.72     36.70 o 
   6  11   6      259.68      281.33     15.39 o 
  -2  12   6      593.16      665.65     23.15 o 
  -1  12   6      575.42      599.14     29.44 o 
   0  12   6       13.82       11.68      6.21 o 
   1  12   6     1124.21     1141.02     40.29 o 
   2  12   6        5.41        7.21      8.40 o 
   3  12   6     1454.46     1426.14     45.62 o 
   4  12   6      208.58      213.95     18.96 o 
   5  12   6      262.39      258.48     21.19 o 
   6  12   6      110.43      108.87     16.08 o 
  -1  13   6      303.67      314.97     24.63 o 
   0  13   6       74.21       82.82     10.48 o 
   1  13   6      468.88      465.82     26.61 o 
   2  13   6      102.92       86.21     13.75 o 
   3  13   6      847.02      859.27     35.95 o 
   4  13   6      222.74      229.17     20.53 o 
   5  13   6     1208.61     1205.32     45.00 o 
   1  14   6      603.96      587.62     31.04 o 
   2  14   6      832.52      837.81     37.10 o 
   3  14   6      399.88      369.46     25.23 o 
  -1 -13   7      321.76      363.85     26.63 o 
   0 -13   7      837.59      886.87     25.73 o 
  -3 -12   7      181.61      199.56     21.20 o 
  -2 -12   7      295.40      346.00     25.73 o 
  -1 -12   7       10.22       25.73     12.14 o 
   0 -12   7      682.07      686.43     18.17 o 
   1 -12   7        7.83        7.23      5.56 o 
   2 -12   7      584.47      571.16     21.20 o 
  -4 -11   7      633.26      701.15     36.13 o 
  -3 -11   7      196.61      182.75     19.97 o 
  -2 -11   7     1094.02     1139.91     43.85 o 
  -1 -11   7       15.87       35.56     12.15 o 
   0 -11   7      681.27      716.11     17.98 o 
   1 -11   7      144.96      144.53      9.39 o 
   2 -11   7      548.81      527.25     19.59 o 
   3 -11   7       39.55       33.50      8.10 o 
   4 -11   7      504.28      505.74     21.11 o 
  -4 -10   7     1545.98     1576.09     54.33 o 
  -3 -10   7       17.85       11.02     10.27 o 
  -2 -10   7      198.12      180.22     19.08 o 
  -1 -10   7     1054.83     1089.36     21.09 o 
   0 -10   7     1347.82     1308.81     27.25 o 
   1 -10   7      406.79      403.43     18.14 o 
   2 -10   7      355.91      342.04     16.66 o 
   3 -10   7      227.82      214.93     13.53 o 
   4 -10   7      391.22      389.50     18.03 o 
  -5  -9   7      354.09      328.06     25.86 o 
  -4  -9   7       87.53       92.76     15.99 o 
  -3  -9   7      598.46      561.10     29.60 o 
  -2  -9   7      792.55      750.16     33.54 o 
  -1  -9   7     3040.73     3111.75     40.62 o 
   0  -9   7      304.17      293.31     10.94 o 
   1  -9   7     1585.17     1531.77     54.96 o 
   2  -9   7      221.37      207.32     21.24 o 
   3  -9   7      857.17      814.06     23.49 o 
   4  -9   7      172.12      172.53     12.36 o 
   5  -9   7      198.85      190.95     17.01 o 
  -5  -8   7      442.10      415.16     27.96 o 
  -4  -8   7        2.33        8.35      9.29 o 
  -3  -8   7      919.31      899.61     36.64 o 
  -2  -8   7      193.44      190.27     18.07 o 
  -1  -8   7      688.90      702.70     15.48 o 
   0  -8   7     3345.64     3347.62     42.68 o 
   1  -8   7     1425.20     1436.86     32.52 o 
   2  -8   7        0.36        6.95      5.59 o 
   3  -8   7     1957.40     1890.92     37.12 o 
   4  -8   7       27.68       27.06      7.03 o 
   5  -8   7      836.49      775.62     24.20 o 
   6  -8   7      172.76      174.84     13.80 o 
  -6  -7   7       85.01       77.67     15.76 o 
  -5  -7   7     1711.41     1748.01     56.67 o 
  -4  -7   7      111.87      106.81     15.26 o 
  -3  -7   7     1001.51     1016.87     38.30 o 
  -2  -7   7      144.60      134.66      6.92 o 
  -1  -7   7      589.77      601.14     15.10 o 
   0  -7   7     1042.45     1100.76     23.28 o 
   1  -7   7     1754.62     1734.99     32.26 o 
   2  -7   7      118.86      111.98      9.69 o 
   3  -7   7     1226.77     1209.48     27.47 o 
   4  -7   7      573.10      516.50     18.25 o 
   5  -7   7      604.04      592.96     20.43 o 
   6  -7   7       30.54       19.71      7.80 o 
  -6  -6   7       15.76       14.26     11.72 o 
  -5  -6   7      298.53      326.44     23.83 o 
  -4  -6   7     1323.49     1258.08     43.91 o 
  -3  -6   7     2320.22     2332.12     61.94 o 
  -2  -6   7      649.72      673.27     13.96 o 
  -1  -6   7     1658.68     1673.80     28.04 o 
   0  -6   7      186.25      196.07      9.77 o 
   1  -6   7      708.54      706.20     18.08 o 
   2  -6   7      712.34      731.76     19.30 o 
   3  -6   7     2536.99     2493.26     42.37 o 
   4  -6   7      210.07      200.99     11.53 o 
   5  -6   7      986.86      976.62     49.11 o 
   6  -6   7      461.29      464.02     18.51 o 
   7  -6   7      596.83      556.86     39.65 o 
  -6  -5   7      449.82      457.59     28.42 o 
  -5  -5   7      950.34      899.96     37.30 o 
  -4  -5   7     2266.24     2088.98     58.13 o 
  -3  -5   7      913.86      871.47     33.70 o 
  -2  -5   7     1469.27     1474.42     21.97 o 
  -1  -5   7      841.30      843.48     15.89 o 
   0  -5   7     2359.53     2389.42     43.70 o 
   1  -5   7     1004.47     1025.10     31.97 o 
   2  -5   7      758.30      791.96     37.88 o 
   3  -5   7      429.37      420.97     14.68 o 
   4  -5   7     1635.74     1569.98     37.27 o 
   5  -5   7      381.42      401.52     15.72 o 
   6  -5   7      481.65      504.80     19.46 o 
   7  -5   7      523.07      509.69     19.72 o 
  -6  -4   7      206.51      181.33     19.20 o 
  -5  -4   7        1.72       -4.61      8.29 o 
  -4  -4   7     2021.84     2130.90     57.77 o 
  -3  -4   7     1460.74     1291.51     40.85 o 
  -2  -4   7     1834.93     1899.55     33.43 o 
  -1  -4   7      420.55      436.32     10.93 o 
   0  -4   7     2416.42     2371.33     36.72 o 
   1  -4   7       15.88       18.80      4.24 o 
   2  -4   7     2528.61     2569.44     40.47 o 
   3  -4   7      584.21      554.12     16.25 o 
   4  -4   7     1162.93     1174.19     33.73 o 
   5  -4   7       72.61       68.83     19.20 o 
   6  -4   7     1457.13     1472.15     49.18 o 
   7  -4   7       31.63       25.38      9.16 o 
  -6  -3   7      738.28      752.69     34.01 o 
  -5  -3   7       13.14       15.54      8.90 o 
  -4  -3   7      651.05      676.62     29.01 o 
  -3  -3   7      363.39      329.62     12.19 o 
  -2  -3   7     4611.28     4670.81     70.91 o 
  -1  -3   7        2.29        1.39      2.90 o 
   0  -3   7     1214.34     1041.77     20.90 o 
   1  -3   7      167.32      173.34      8.82 o 
   2  -3   7     1899.84     1904.45     83.78 o 
   3  -3   7      121.86      110.17      7.78 o 
   4  -3   7     1564.22     1586.20     30.01 o 
   5  -3   7       80.38       68.23      7.78 o 
   6  -3   7      595.31      613.35     18.95 o 
   7  -3   7       42.45       37.89      7.59 o 
   8  -3   7      702.92      746.40     33.37 o 
  -6  -2   7      719.13      697.65     32.30 o 
  -5  -2   7      692.53      667.98     29.51 o 
  -4  -2   7     1735.01     1667.50     47.02 o 
  -3  -2   7      237.82      226.07     10.41 o 
  -2  -2   7     1372.51     1455.39     27.46 o 
  -1  -2   7     1088.94     1067.10     22.42 o 
   0  -2   7     8037.90     8249.82    101.23 o 
   1  -2   7     1497.29     1585.93     27.61 o 
   2  -2   7     1674.08     1603.56     28.30 o 
   3  -2   7     1426.64     1506.88     27.72 o 
   4  -2   7     2180.07     2233.16     37.03 o 
   5  -2   7     2039.95     2018.86     35.61 o 
   6  -2   7     1261.90     1289.15     27.75 o 
   7  -2   7       96.46       88.49     14.86 o 
   8  -2   7      133.17      131.11     15.83 o 
  -6  -1   7      116.60      100.51     14.45 o 
  -5  -1   7      620.07      622.74     27.79 o 
  -4  -1   7      543.33      475.18     22.88 o 
  -3  -1   7     1282.19     1298.46     25.68 o 
  -2  -1   7     1651.47     1676.77     30.00 o 
  -1  -1   7     1328.77     1290.00     25.08 o 
   0  -1   7     1083.19     1093.35     15.76 o 
   1  -1   7     1341.80     1269.43     37.09 o 
   2  -1   7     2492.89     2511.19     38.48 o 
   3  -1   7     1924.15     1900.04     32.00 o 
   4  -1   7     1493.82     1540.26     28.37 o 
   5  -1   7      283.63      250.58     26.40 o 
   6  -1   7      509.34      526.34     16.61 o 
   7  -1   7     1537.82     1599.07     26.41 o 
   8  -1   7      271.75      325.67     22.60 o 
  -6   0   7      214.49      197.87     18.04 o 
  -5   0   7     1871.90     1852.73     36.02 o 
  -4   0   7     1196.17     1137.72     35.10 o 
  -3   0   7      468.90      462.46     14.23 o 
  -2   0   7        2.73        2.65      2.51 o 
  -1   0   7     6246.84     6331.38     55.79 o 
   0   0   7     1898.45     1984.57     34.01 o 
   1   0   7     2308.59     2315.79     22.38 o 
   2   0   7      276.37      281.25     10.61 o 
   3   0   7     2853.15     2779.74     41.85 o 
   4   0   7        0.96        4.78      3.77 o 
   5   0   7     2520.45     2547.05     40.56 o 
   6   0   7        1.41        4.51      4.44 o 
   7   0   7     1059.03     1085.98     37.13 o 
   8   0   7      114.50      136.62     16.00 o 
  -6   1   7       16.51        7.29      8.35 o 
  -5   1   7     3223.27     3247.45     74.44 o 
  -4   1   7       18.42       17.58     11.04 o 
  -3   1   7        6.89       11.78      5.54 o 
  -2   1   7      731.57      743.81     14.30 o 
  -1   1   7     1920.54     2040.06     25.80 o 
   0   1   7      489.17      488.39      9.66 o 
   1   1   7     5348.55     5362.88     52.95 o 
   2   1   7      895.33      926.58     14.00 o 
   3   1   7     2572.63     2552.77     42.64 o 
   4   1   7       76.66       84.20      6.77 o 
   5   1   7     1119.33     1121.67     23.22 o 
   6   1   7       24.42       33.92      8.35 o 
   7   1   7     1128.06     1162.69     38.86 o 
   8   1   7      107.74       91.92     14.25 o 
  -6   2   7        7.39        5.85      7.82 o 
  -5   2   7     1070.51     1066.23     37.76 o 
  -4   2   7      264.38      246.31     12.25 o 
  -3   2   7     4604.62     4549.43     51.03 o 
  -2   2   7     2412.69     2497.58     30.94 o 
  -1   2   7     5749.73     5841.37     59.21 o 
   0   2   7       97.48       98.54      4.91 o 
   1   2   7     2465.37     2458.17     28.00 o 
   2   2   7     1997.72     2045.12     53.13 o 
   3   2   7     3249.95     3195.56     35.93 o 
   4   2   7       63.30       70.39      4.90 o 
   5   2   7     1284.16     1333.62     46.64 o 
   6   2   7      483.03      472.98     30.94 o 
   7   2   7      853.60      889.73     33.52 o 
   8   2   7      321.85      325.37     22.33 o 
  -6   3   7      600.90      647.39     31.84 o 
  -5   3   7     1043.79     1010.76     26.82 o 
  -4   3   7      202.46      192.50     16.49 o 
  -3   3   7     1147.47     1137.33     24.90 o 
  -2   3   7      257.25      273.52      8.46 o 
  -1   3   7     1195.69     1268.39     19.91 o 
   0   3   7     3742.57     3805.88     49.28 o 
   1   3   7     1465.68     1314.27     18.29 o 
   2   3   7      563.20      537.47     13.18 o 
   3   3   7     1406.43     1458.78     24.67 o 
   4   3   7     1603.35     1607.03     40.53 o 
   5   3   7     1479.60     1438.91     38.89 o 
   6   3   7      487.03      499.74     13.29 o 
   7   3   7      477.35      491.82     27.36 o 
   8   3   7      321.94      301.95     15.93 o 
  -6   4   7      109.60       98.65     14.65 o 
  -5   4   7        2.55       -0.22      5.74 o 
  -4   4   7     2122.83     2129.44     39.71 o 
  -3   4   7      397.63      376.59     27.60 o 
  -2   4   7     1189.21     1194.44     24.48 o 
  -1   4   7      460.01      488.35     10.35 o 
   0   4   7     1390.86     1395.24     52.25 o 
   1   4   7      272.72      274.59     10.05 o 
   2   4   7     5511.96     5495.26     70.93 o 
   3   4   7     1309.77     1294.98     23.53 o 
   4   4   7      924.75      869.96     18.60 o 
   5   4   7       69.50       73.42      7.28 o 
   6   4   7      882.75      960.28     23.82 o 
   7   4   7       64.51       73.85     12.86 o 
   8   4   7      483.52      538.91     20.43 o 
  -5   5   7        6.82        8.37      9.52 o 
  -4   5   7      891.91      877.35     24.16 o 
  -3   5   7       19.53       19.53      5.37 o 
  -2   5   7     3325.46     3306.04     49.55 o 
  -1   5   7      286.92      299.79     14.14 o 
   0   5   7     1762.01     1797.28     29.58 o 
   1   5   7       51.86       68.26      5.72 o 
   2   5   7     2716.03     2646.48     40.06 o 
   3   5   7      120.58      133.45      7.81 o 
   4   5   7     3797.42     3743.61     37.33 o 
   5   5   7      261.21      259.69      7.91 o 
   6   5   7     2700.95     2646.10     60.38 o 
   7   5   7       30.93       33.63      9.86 o 
   8   5   7      234.83      236.31     14.74 o 
  -5   6   7      400.02      403.86     21.91 o 
  -4   6   7     1768.82     1718.15     36.10 o 
  -3   6   7      268.54      230.19     13.37 o 
  -2   6   7     1659.18     1524.03     30.19 o 
  -1   6   7      725.72      704.59     20.20 o 
   0   6   7     1769.03     1741.98     30.03 o 
   1   6   7      199.27      200.58     12.44 o 
   2   6   7     1943.91     1858.71     28.33 o 
   3   6   7      277.79      255.01      8.37 o 
   4   6   7     1251.53     1253.79     17.41 o 
   5   6   7      423.44      442.67     10.17 o 
   6   6   7     1928.50     1895.06     50.72 o 
   7   6   7        1.10       -5.29      8.80 o 
   8   6   7       36.66       43.41      8.68 o 
  -5   7   7      169.88      135.12     11.97 o 
  -4   7   7      286.36      295.35     14.99 o 
  -3   7   7      790.28      766.23     22.18 o 
  -2   7   7     3648.72     3302.68     51.95 o 
  -1   7   7       63.90       95.52      8.06 o 
   0   7   7      389.45      429.91     22.09 o 
   1   7   7      647.21      683.87     19.88 o 
   2   7   7     1808.04     1786.51     27.95 o 
   3   7   7     1427.61     1408.11     21.27 o 
   4   7   7     2006.77     2012.82     24.10 o 
   5   7   7      185.26      204.44     10.88 o 
   6   7   7      758.82      761.99     17.13 o 
   7   7   7      654.33      660.47     23.99 o 
   8   7   7      367.78      353.84     17.41 o 
  -4   8   7      108.93      102.94     18.72 o 
  -3   8   7      574.71      549.93     40.09 o 
  -2   8   7       13.06       16.46      5.72 o 
  -1   8   7     2411.89     2359.26     40.61 o 
   0   8   7      806.66      846.75     20.94 o 
   1   8   7     1948.45     1955.45     33.99 o 
   2   8   7      174.24      204.54     14.49 o 
   3   8   7      442.49      443.63     13.49 o 
   4   8   7        2.91        3.23      2.96 o 
   5   8   7     1718.98     1723.45     26.42 o 
   6   8   7     1040.82     1023.13     20.50 o 
   7   8   7      156.50      163.39      9.63 o 
  -4   9   7       14.70       18.18      7.18 o 
  -3   9   7      980.31      982.28     33.53 o 
  -2   9   7      181.30      168.72     11.36 o 
  -1   9   7     1112.18     1108.70     26.25 o 
   0   9   7       17.06       16.07      5.44 o 
   1   9   7     2633.54     2646.76     43.24 o 
   2   9   7      530.94      559.42     24.16 o 
   3   9   7     3371.07     3368.43     73.05 o 
   4   9   7       55.79       51.30      4.66 o 
   5   9   7      517.23      539.92     14.04 o 
   6   9   7       12.10        7.88      4.71 o 
   7   9   7      680.10      677.33     17.88 o 
  -3  10   7      520.06      521.19     20.37 o 
  -2  10   7      146.90      154.42     11.40 o 
  -1  10   7     1296.31     1303.76     29.93 o 
   0  10   7        1.05       -1.16      4.57 o 
   1  10   7     1257.95     1219.11     43.73 o 
   2  10   7      179.92      158.17     14.73 o 
   3  10   7     1618.02     1627.46     45.92 o 
   4  10   7       44.35       48.60     12.45 o 
   5  10   7      727.07      713.80     20.14 o 
   6  10   7      658.76      643.26     20.14 o 
   7  10   7      230.41      213.35     11.32 o 
  -2  11   7      295.05      252.24     19.76 o 
  -1  11   7      211.63      224.38     14.45 o 
   0  11   7     1021.52     1006.53     26.14 o 
   1  11   7     1503.82     1503.84     45.95 o 
   2  11   7       54.94       46.01     10.39 o 
   3  11   7      360.67      341.54     21.32 o 
   4  11   7      483.16      453.02     24.68 o 
   5  11   7      674.84      640.89     29.86 o 
   6  11   7      530.54      527.81     28.10 o 
  -1  12   7      185.69      203.13     13.46 o 
   0  12   7      346.59      325.93     15.78 o 
   1  12   7      102.92      107.68     14.37 o 
   2  12   7     1115.54     1046.04     38.50 o 
   3  12   7      907.74      882.92     35.20 o 
   4  12   7       82.46       90.48     14.05 o 
   5  12   7       53.72       63.97     12.87 o 
   0  13   7      619.14      603.96     21.82 o 
   1  13   7        8.61       -7.33      7.98 o 
   2  13   7      738.12      742.94     33.65 o 
   3  13   7       51.45       29.79     10.82 o 
   4  13   7     1466.22     1538.13     50.65 o 
  -2 -12   8      192.39      228.68     22.76 o 
  -1 -12   8      271.43      283.52     24.76 o 
   0 -12   8      127.57      125.44      9.41 o 
   1 -12   8      431.47      449.64     15.91 o 
   2 -12   8      336.91      337.21     14.58 o 
  -3 -11   8      889.80      931.02     41.94 o 
  -2 -11   8       58.03       37.29     13.78 o 
  -1 -11   8     1017.35     1050.60     42.46 o 
   0 -11   8      232.03      213.78     17.18 o 
   1 -11   8      533.30      542.27     16.68 o 
   2 -11   8        0.10        0.20      5.75 o 
   3 -11   8      985.59      970.94     28.33 o 
  -4 -10   8       65.44       69.59     15.95 o 
  -3 -10   8     1065.26     1142.61     45.29 o 
  -2 -10   8      301.72      329.50     24.94 o 
  -1 -10   8     1525.24     1562.42     52.12 o 
   0 -10   8       33.72       28.09      5.95 o 
   1 -10   8      660.88      669.53     17.63 o 
   2 -10   8        1.46       -4.74      5.36 o 
   3 -10   8      572.76      558.16     24.99 o 
   4 -10   8       70.04       54.83     10.50 o 
  -4  -9   8       11.86        9.37     10.52 o 
  -3  -9   8      894.65      949.94     39.90 o 
  -2  -9   8       73.17       56.81     13.76 o 
  -1  -9   8      984.27     1026.02     20.56 o 
   0  -9   8      285.75      297.22     11.57 o 
   1  -9   8      553.16      547.46     18.14 o 
   2  -9   8      368.00      376.72     15.81 o 
   3  -9   8     1172.16     1107.00     64.74 o 
   4  -9   8       80.43       61.21      9.14 o 
   5  -9   8      218.23      223.29     15.18 o 
  -5  -8   8      373.21      385.97     28.14 o 
  -4  -8   8      326.91      335.68     25.01 o 
  -3  -8   8       87.97       94.74     15.35 o 
  -2  -8   8      497.29      498.45     28.12 o 
  -1  -8   8     1828.55     1895.76     45.63 o 
   0  -8   8     1085.66     1131.07     21.63 o 
   1  -8   8      121.36      144.30      9.94 o 
   2  -8   8     1499.09     1481.45     31.67 o 
   3  -8   8     1182.84     1135.62     28.01 o 
   4  -8   8      582.12      580.92     20.49 o 
   5  -8   8      425.65      421.09     18.50 o 
  -5  -7   8      218.03      231.22     22.17 o 
  -4  -7   8     1624.23     1606.61     53.11 o 
  -3  -7   8      315.08      326.92     23.59 o 
  -2  -7   8      342.95      357.06     23.75 o 
  -1  -7   8       79.29       90.41      6.48 o 
   0  -7   8     2283.06     2329.67     39.25 o 
   1  -7   8      479.23      482.38     16.05 o 
   2  -7   8     1175.45     1080.54     25.53 o 
   3  -7   8      251.35      255.81     13.09 o 
   4  -7   8       71.99       79.46     21.12 o 
   5  -7   8        4.20       10.37      6.32 o 
   6  -7   8      717.36      718.18     24.18 o 
  -5  -6   8        2.62        5.01      9.84 o 
  -4  -6   8     1143.67     1122.41     42.30 o 
  -3  -6   8        1.25        4.89      9.07 o 
  -2  -6   8     1916.12     1909.39     27.62 o 
  -1  -6   8      182.44      199.61      8.59 o 
   0  -6   8     1128.14     1129.91     24.05 o 
   1  -6   8      242.40      240.38     18.17 o 
   2  -6   8     2572.60     2578.83     43.31 o 
   3  -6   8        0.21        1.36      4.84 o 
   4  -6   8     2004.20     1888.55     59.12 o 
   5  -6   8       14.69        7.89      6.21 o 
   6  -6   8      555.23      546.71     31.38 o 
  -6  -5   8      551.06      527.31     31.20 o 
  -5  -5   8       49.59       32.78     11.66 o 
  -4  -5   8     1158.77     1122.76     41.19 o 
  -3  -5   8      903.38      820.86     33.94 o 
  -2  -5   8     1060.12     1055.47     18.72 o 
  -1  -5   8      450.17      470.23     12.34 o 
   0  -5   8     2358.43     2346.44     38.22 o 
   1  -5   8      306.58      314.84     15.19 o 
   2  -5   8     1264.14     1304.24     27.17 o 
   3  -5   8      510.91      511.24     16.80 o 
   4  -5   8     1033.64     1009.40     24.84 o 
   5  -5   8       78.46       94.56      9.16 o 
   6  -5   8      804.31      762.30     23.25 o 
   7  -5   8       78.88       63.91      9.69 o 
  -6  -4   8       32.28       31.48     12.43 o 
  -5  -4   8      516.25      517.72     28.48 o 
  -4  -4   8     1685.04     1569.32     48.96 o 
  -3  -4   8      926.11      903.20     34.61 o 
  -2  -4   8     2104.31     2012.97     69.77 o 
  -1  -4   8      532.85      501.98     13.48 o 
   0  -4   8      290.68      287.36     11.39 o 
   1  -4   8     1879.69     1901.18     33.33 o 
   2  -4   8     1314.97     1264.67     26.13 o 
   3  -4   8      635.10      635.13     19.71 o 
   4  -4   8      663.80      660.71     19.78 o 
   5  -4   8      351.28      339.81     14.61 o 
   6  -4   8      858.93      827.80     34.87 o 
   7  -4   8      445.97      443.32     22.60 o 
  -6  -3   8      328.55      351.09     25.30 o 
  -5  -3   8      274.14      322.74     22.39 o 
  -4  -3   8       28.08       12.81      8.53 o 
  -3  -3   8     2282.95     2277.08     58.86 o 
  -2  -3   8      463.08      453.72     15.12 o 
  -1  -3   8     2394.22     2309.49     30.90 o 
   0  -3   8      985.95      994.45     21.32 o 
   1  -3   8     2219.60     2398.41     46.43 o 
   2  -3   8      383.90      383.87     13.45 o 
   3  -3   8     3274.14     3158.89     48.77 o 
   4  -3   8       18.06       16.91      5.55 o 
   5  -3   8      456.27      481.29     16.60 o 
   6  -3   8       24.55       25.65      8.78 o 
   7  -3   8      300.14      307.11     15.16 o 
  -6  -2   8        5.29       12.10     10.60 o 
  -5  -2   8     1509.69     1438.66     46.52 o 
  -4  -2   8        1.46       -4.59      6.67 o 
  -3  -2   8     1274.35     1246.10     26.17 o 
  -2  -2   8       10.66       10.35      4.59 o 
  -1  -2   8     3902.70     3817.74     56.73 o 
   0  -2   8       54.24       48.91      3.72 o 
   1  -2   8     1970.72     1898.96     33.29 o 
   2  -2   8     1041.64     1038.69     22.47 o 
   3  -2   8      900.38      867.09     20.77 o 
   4  -2   8     2683.00     2672.58     43.45 o 
   5  -2   8     3995.17     3944.15     59.10 o 
   6  -2   8       22.19       18.46      6.31 o 
   7  -2   8      473.19      485.69     26.71 o 
   8  -2   8        2.07       -6.86      8.27 o 
  -6  -1   8       63.84       58.79     12.20 o 
  -5  -1   8      799.60      790.06     32.34 o 
  -4  -1   8      399.61      400.30     21.85 o 
  -3  -1   8     1702.81     1780.54     32.86 o 
  -2  -1   8      233.87      234.15     11.05 o 
  -1  -1   8     2649.37     2643.04     32.69 o 
   0  -1   8      583.22      619.26     13.86 o 
   1  -1   8     1560.40     1549.33     20.04 o 
   2  -1   8      183.18      200.07      9.83 o 
   3  -1   8     2201.17     2148.76     36.22 o 
   4  -1   8        0.37       -0.34      5.44 o 
   5  -1   8     5300.69     5257.30     73.03 o 
   6  -1   8      173.64      175.73     18.15 o 
   7  -1   8      627.07      662.95     20.22 o 
   8  -1   8      139.64      111.58     15.64 o 
  -6   0   8      632.94      613.49     30.84 o 
  -5   0   8      383.45      348.05     15.18 o 
  -4   0   8      471.01      473.01     16.15 o 
  -3   0   8      846.16      833.29     16.49 o 
  -2   0   8     3419.19     3401.59     47.16 o 
  -1   0   8     2121.65     2204.36     24.47 o 
   0   0   8     1233.22     1284.46     17.77 o 
   1   0   8     1795.08     1786.76     18.80 o 
   2   0   8      382.41      376.02     12.92 o 
   3   0   8      517.77      502.77     15.02 o 
   4   0   8     1783.19     1753.26     31.83 o 
   5   0   8      687.43      699.39     21.41 o 
   6   0   8       14.67       18.45      6.71 o 
   7   0   8      231.92      239.20     10.55 o 
   8   0   8      524.81      573.23     29.28 o 
  -6   1   8      875.38      938.61     38.56 o 
  -5   1   8      463.00      435.92     24.14 o 
  -4   1   8     1263.22     1301.05     22.53 o 
  -3   1   8      671.90      621.16     12.74 o 
  -2   1   8      161.16      195.30      7.97 o 
  -1   1   8      499.81      486.42     30.81 o 
   0   1   8     5506.92     5649.01     57.41 o 
   1   1   8      505.74      511.47     11.51 o 
   2   1   8     1290.03     1314.64     18.46 o 
   3   1   8      434.30      420.06     11.00 o 
   4   1   8      404.21      386.92     13.48 o 
   5   1   8      164.72      169.50     13.99 o 
   6   1   8     1735.62     1744.97     41.20 o 
   7   1   8      183.04      214.45     17.62 o 
   8   1   8      472.81      481.17     27.51 o 
  -6   2   8      514.15      521.28     28.87 o 
  -5   2   8       18.17       19.29      8.45 o 
  -4   2   8     1400.03     1365.11     63.28 o 
  -3   2   8        4.31       10.71      4.00 o 
  -2   2   8     4390.35     4446.60     43.45 o 
  -1   2   8      299.69      324.37      8.08 o 
   0   2   8     1908.22     1925.46     24.89 o 
   1   2   8      926.72     1036.88     15.61 o 
   2   2   8     7305.95     7600.54    108.42 o 
   3   2   8       42.28       61.78      4.84 o 
   4   2   8     1530.55     1539.96     21.57 o 
   5   2   8       35.35       23.58      8.30 o 
   6   2   8     1141.08     1135.06     36.29 o 
   7   2   8       71.39       59.85     11.47 o 
   8   2   8     1035.62     1111.89     41.10 o 
  -5   3   8       86.78       87.14     19.30 o 
  -4   3   8     1276.19     1211.97     28.40 o 
  -3   3   8        1.15        4.01      4.14 o 
  -2   3   8      393.43      411.19     11.09 o 
  -1   3   8      157.67      139.13      9.89 o 
   0   3   8     2815.31     2789.37     33.41 o 
   1   3   8        1.63        6.05      2.71 o 
   2   3   8     6127.11     6591.30     98.27 o 
   3   3   8      113.95      106.50     10.17 o 
   4   3   8     1650.89     1658.53     27.79 o 
   5   3   8       43.28       42.98      7.52 o 
   6   3   8     1003.18     1007.00     33.84 o 
   7   3   8        9.54       17.51      8.78 o 
   8   3   8      329.25      382.24     24.24 o 
  -5   4   8      752.28      720.00     26.52 o 
  -4   4   8      786.70      780.52     22.63 o 
  -3   4   8      695.24      704.03     30.11 o 
  -2   4   8     1474.73     1481.82     33.45 o 
  -1   4   8      478.79      485.47     17.85 o 
   0   4   8      431.27      429.01     12.66 o 
   1   4   8     1799.96     1811.66     24.36 o 
   2   4   8     2978.17     2900.86     43.00 o 
   3   4   8     1008.03     1022.78     20.74 o 
   4   4   8      951.55      981.02     20.40 o 
   5   4   8      117.27      119.95      6.49 o 
   6   4   8      160.26      160.17     10.03 o 
   7   4   8      748.06      782.05     31.77 o 
   8   4   8      744.95      775.27     33.66 o 
  -5   5   8       77.79       63.16     18.96 o 
  -4   5   8      106.37      109.02      9.97 o 
  -3   5   8     1538.15     1492.33     31.39 o 
  -2   5   8      575.72      522.07     16.49 o 
  -1   5   8     2036.30     1972.13     33.82 o 
   0   5   8      483.46      468.20     13.80 o 
   1   5   8      708.09      712.28     19.34 o 
   2   5   8      148.49      147.10      8.48 o 
   3   5   8     3441.04     3514.87     50.89 o 
   4   5   8     1409.89     1475.31     27.44 o 
   5   5   8      889.31      908.34     17.03 o 
   6   5   8        0.86       -3.52      4.36 o 
   7   5   8      550.12      543.14     19.37 o 
   8   5   8       61.38       63.55     11.26 o 
  -4   6   8       83.72       78.73     21.53 o 
  -3   6   8     1083.99     1068.42     26.44 o 
  -2   6   8        2.81       -3.14      4.09 o 
  -1   6   8     1396.79     1507.00     29.15 o 
   0   6   8       24.62       22.87     10.07 o 
   1   6   8     2078.38     2045.04     33.23 o 
   2   6   8      312.34      289.06     13.09 o 
   3   6   8     1733.77     1780.42     24.91 o 
   4   6   8       18.93       22.63      4.08 o 
   5   6   8     2408.07     2449.96     39.33 o 
   6   6   8       27.51       26.11      5.17 o 
   7   6   8     1070.00     1114.41     28.16 o 
   8   6   8       43.19       35.62      8.53 o 
  -4   7   8       71.41       62.03      8.74 o 
  -3   7   8     1668.05     1591.62     34.33 o 
  -2   7   8        0.35       -6.65      5.66 o 
  -1   7   8     1772.96     1769.12     33.43 o 
   0   7   8      731.44      687.45     18.41 o 
   1   7   8     1295.01     1276.40     25.43 o 
   2   7   8       55.55       51.13      8.37 o 
   3   7   8     4075.56     4120.28     47.09 o 
   4   7   8      102.36       97.66      6.34 o 
   5   7   8     1257.83     1279.89     24.73 o 
   6   7   8      189.77      207.61      9.69 o 
   7   7   8     1018.19     1002.08     21.27 o 
  -4   8   8       64.22       55.02      9.95 o 
  -3   8   8      408.94      411.45     17.42 o 
  -2   8   8      799.09      750.97     22.11 o 
  -1   8   8     1667.94     1626.14     32.81 o 
   0   8   8     1189.58     1100.13     50.79 o 
   1   8   8     1337.42     1328.78     27.15 o 
   2   8   8       37.21       37.88      8.38 o 
   3   8   8      363.53      367.32     19.02 o 
   4   8   8      389.08      417.87     17.93 o 
   5   8   8     1518.68     1466.77     26.76 o 
   6   8   8      130.72      138.87      8.40 o 
   7   8   8      567.24      528.45     15.76 o 
  -3   9   8      590.23      594.99     21.36 o 
  -2   9   8       95.04       90.54      9.55 o 
  -1   9   8      378.37      350.25     15.03 o 
   0   9   8     1777.99     1782.61     34.56 o 
   1   9   8     1300.18     1283.74     27.69 o 
   2   9   8     2239.02     2224.18     55.03 o 
   3   9   8        1.98        0.46      6.02 o 
   4   9   8     2000.52     2033.45     38.23 o 
   5   9   8      282.05      268.09     10.38 o 
   6   9   8     1049.40     1083.37     37.01 o 
   7   9   8      342.88      327.64     13.05 o 
  -2  10   8     1452.87     1445.02     33.84 o 
  -1  10   8      147.21      164.94     11.62 o 
   0  10   8      558.76      562.78     18.85 o 
   1  10   8      106.11      105.97      9.14 o 
   2  10   8     1652.73     1574.51     45.74 o 
   3  10   8        0.79       -4.92      6.63 o 
   4  10   8     1397.05     1461.10     42.38 o 
   5  10   8      194.74      185.45     16.99 o 
   6  10   8      139.80      152.43     11.19 o 
  -2  11   8      256.92      264.99     15.59 o 
  -1  11   8        3.49        0.00      6.99 o 
   0  11   8     1789.53     1814.81     37.39 o 
   1  11   8       69.23       62.89      8.18 o 
   2  11   8      922.62      940.06     35.34 o 
   3  11   8       48.57       49.64     11.06 o 
   4  11   8     1105.62     1121.01     28.50 o 
   5  11   8       54.13       58.01     12.09 o 
   6  11   8     1017.18     1051.92     39.89 o 
  -1  12   8      116.73      113.25     11.37 o 
   0  12   8        2.05       -3.32      5.44 o 
   1  12   8      159.56      150.08     16.88 o 
   2  12   8     1152.72     1055.17     39.36 o 
   3  12   8       94.17       84.79     13.36 o 
   4  12   8      557.22      536.02     28.17 o 
   5  12   8      178.29      155.02     17.72 o 
   1  13   8      355.30      361.61     24.94 o 
   2  13   8        8.99       11.14     10.33 o 
   3  13   8     1022.48      940.50     38.32 o 
  -2 -11   9      410.65      464.12     30.63 o 
  -1 -11   9      541.97      511.19     31.99 o 
   0 -11   9      476.65      473.51     15.84 o 
   1 -11   9      240.99      224.35     11.95 o 
   2 -11   9      338.80      324.58     16.66 o 
  -3 -10   9        1.93        1.68     11.25 o 
  -2 -10   9      213.31      173.17     20.52 o 
  -1 -10   9        1.64        9.97     12.14 o 
   0 -10   9     2681.27     2691.23     56.25 o 
   1 -10   9      387.96      382.02     14.18 o 
   2 -10   9      213.10      181.47     12.79 o 
   3 -10   9        1.37        0.06      6.05 o 
  -4  -9   9      790.01      783.84     38.70 o 
  -3  -9   9       38.05       33.72     12.57 o 
  -2  -9   9      868.15      880.60     39.09 o 
  -1  -9   9        0.29        1.85      4.21 o 
   0  -9   9     1879.27     1914.40     31.44 o 
   1  -9   9      880.49      892.18     24.38 o 
   2  -9   9     1608.19     1578.68     34.72 o 
   3  -9   9        2.19       -6.85      8.76 o 
   4  -9   9      600.21      564.07     21.48 o 
  -4  -8   9      511.43      478.50     30.23 o 
  -3  -8   9      596.99      588.44     32.21 o 
  -2  -8   9      765.81      807.57     36.71 o 
  -1  -8   9       54.78       55.50      6.25 o 
   0  -8   9      243.56      246.83     10.84 o 
   1  -8   9      134.10      122.32     13.03 o 
   2  -8   9       46.25       49.05     15.21 o 
   3  -8   9      171.59      174.28     12.10 o 
   4  -8   9     1530.39     1446.54     56.76 o 
   5  -8   9       12.08        6.04      7.29 o 
  -4  -7   9     1026.03     1050.44     43.17 o 
  -3  -7   9      353.37      323.63     24.29 o 
  -2  -7   9      560.92      501.29     28.13 o 
  -1  -7   9     1292.61     1317.39     23.48 o 
   0  -7   9      444.79      450.34     13.50 o 
   1  -7   9     1304.35     1298.63     28.53 o 
   2  -7   9     1541.81     1555.28     32.82 o 
   3  -7   9      220.79      205.38     22.70 o 
   4  -7   9      400.12      364.36     16.45 o 
   5  -7   9      283.41      298.19     15.73 o 
   6  -7   9      437.01      422.44     19.51 o 
  -5  -6   9      444.15      447.77     29.30 o 
  -4  -6   9       52.15       49.60     13.38 o 
  -3  -6   9     2517.37     2358.81     66.16 o 
  -2  -6   9     1161.81     1130.19     41.82 o 
  -1  -6   9      577.11      589.29     14.87 o 
   0  -6   9       77.22       79.16      7.42 o 
   1  -6   9     1575.14     1583.04     31.53 o 
   2  -6   9      102.53      108.19      9.00 o 
   3  -6   9     1737.10     1643.67     34.01 o 
   4  -6   9      258.82      266.53     13.98 o 
   5  -6   9      141.63      142.05     11.34 o 
   6  -6   9       26.43       30.95      8.47 o 
  -5  -5   9      802.22      738.77     35.97 o 
  -4  -5   9        3.94       15.48      9.74 o 
  -3  -5   9      794.01      812.20     35.33 o 
  -2  -5   9      271.31      240.91     15.69 o 
  -1  -5   9     2812.02     2827.66     37.73 o 
   0  -5   9       19.15       19.77      5.10 o 
   1  -5   9     1069.27     1059.28     24.31 o 
   2  -5   9        0.77        2.02      4.52 o 
   3  -5   9     1676.51     1625.65     34.66 o 
   4  -5   9        9.49       14.16      6.06 o 
   5  -5   9     1230.85     1166.12     28.89 o 
   6  -5   9       63.51       38.16     18.86 o 
  -5  -4   9      830.17      799.25     36.52 o 
  -4  -4   9      164.34      189.99     18.64 o 
  -3  -4   9     1612.06     1616.61     50.03 o 
  -2  -4   9        1.57        8.11      5.22 o 
  -1  -4   9     1142.74     1209.28     21.36 o 
   0  -4   9      287.69      269.37     11.87 o 
   1  -4   9      957.10      935.12     22.33 o 
   2  -4   9      276.79      273.75     12.58 o 
   3  -4   9     1748.32     1701.40     33.40 o 
   4  -4   9       34.06       28.70      6.35 o 
   5  -4   9      892.62      886.21     24.06 o 
   6  -4   9        5.80        5.84      7.84 o 
   7  -4   9      631.23      659.62     35.66 o 
  -5  -3   9      558.82      553.46     29.34 o 
  -4  -3   9      716.55      702.40     31.56 o 
  -3  -3   9      205.62      234.45     19.26 o 
  -2  -3   9      976.70      978.24     23.70 o 
  -1  -3   9     2670.20     2591.85     44.25 o 
   0  -3   9      327.55      354.56     13.18 o 
   1  -3   9      806.69      790.83     20.05 o 
   2  -3   9     4623.63     4663.66    111.78 o 
   3  -3   9     1170.47     1163.94     43.27 o 
   4  -3   9      492.34      462.55     17.46 o 
   5  -3   9      206.63      240.17     14.57 o 
   6  -3   9      230.36      228.55     13.44 o 
   7  -3   9       92.92      102.31     13.13 o 
  -5  -2   9      392.76      311.17     22.37 o 
  -4  -2   9     1097.15     1070.75     38.58 o 
  -3  -2   9      359.20      337.35     21.19 o 
  -2  -2   9      931.68      913.59     22.61 o 
  -1  -2   9      424.48      418.15     11.00 o 
   0  -2   9     2160.23     2178.24     37.03 o 
   1  -2   9     2225.02     2289.56     38.52 o 
   2  -2   9      538.34      497.05     15.88 o 
   3  -2   9      907.12      915.57     22.37 o 
   4  -2   9     2017.88     1962.55     41.92 o 
   5  -2   9      176.31      187.15     11.41 o 
   6  -2   9      927.17      954.62     25.00 o 
   7  -2   9      625.93      617.38     20.79 o 
  -5  -1   9        2.71        2.32      5.39 o 
  -4  -1   9     2830.44     2838.70     68.49 o 
  -3  -1   9      180.81      171.37      8.28 o 
  -2  -1   9     1535.48     1520.37     23.64 o 
  -1  -1   9       10.93       12.69      3.54 o 
   0  -1   9     1498.86     1523.86     25.60 o 
   1  -1   9       64.40       72.69      7.93 o 
   2  -1   9     2913.19     2877.02     45.56 o 
   3  -1   9      188.97      181.84     12.31 o 
   4  -1   9     1236.08     1236.67     26.91 o 
   5  -1   9       75.34       74.10      7.99 o 
   6  -1   9     1545.90     1503.22     31.80 o 
   7  -1   9      143.50      139.12     10.95 o 
   8  -1   9      438.48      492.36     28.21 o 
  -5   0   9       10.12        4.07      7.54 o 
  -4   0   9     1442.69     1432.49     30.49 o 
  -3   0   9      181.42      190.64      8.75 o 
  -2   0   9      206.85      203.02      8.59 o 
  -1   0   9      558.73      557.99     10.90 o 
   0   0   9     2536.92     2582.54     30.50 o 
   1   0   9       35.09       36.44      3.14 o 
   2   0   9     1148.26     1122.14     24.42 o 
   3   0   9      122.19      132.40      8.92 o 
   4   0   9     2016.84     2012.46     51.72 o 
   5   0   9        9.81        9.61      5.03 o 
   6   0   9     1828.59     1816.51     35.16 o 
   7   0   9        7.53        9.14      6.14 o 
   8   0   9      483.93      497.88     28.19 o 
  -5   1   9      597.35      598.80     29.00 o 
  -4   1   9     1834.43     1866.52     50.60 o 
  -3   1   9       18.41       20.42      3.68 o 
  -2   1   9     1790.02     1830.90     31.83 o 
  -1   1   9     8608.72     8714.01     75.97 o 
   0   1   9     2058.69     2105.89     26.66 o 
   1   1   9      702.62      693.45     12.03 o 
   2   1   9     1901.81     1911.14     29.37 o 
   3   1   9      120.22      135.91      9.10 o 
   4   1   9      210.97      208.21     11.03 o 
   5   1   9      547.48      562.91     17.49 o 
   6   1   9     1040.72     1040.47     26.00 o 
   7   1   9      422.08      444.42     30.58 o 
   8   1   9      328.38      404.16     25.79 o 
  -5   2   9      137.91      142.98     15.63 o 
  -4   2   9       72.64       79.07      6.83 o 
  -3   2   9     1434.53     1477.89     24.87 o 
  -2   2   9     2274.89     2247.08     26.70 o 
  -1   2   9      864.95      869.71     14.04 o 
   0   2   9     2378.51     2428.09     30.31 o 
   1   2   9     1486.61     1496.53     20.66 o 
   2   2   9       51.00       62.62      5.39 o 
   3   2   9     2153.39     2143.00     54.98 o 
   4   2   9      954.63      938.73     22.43 o 
   5   2   9      534.43      537.46     17.19 o 
   6   2   9       81.00       78.68      8.16 o 
   7   2   9     1102.67     1139.71     39.51 o 
   8   2   9      367.29      417.69     26.06 o 
  -5   3   9      719.04      710.08     32.11 o 
  -4   3   9        0.81        3.26     11.56 o 
  -3   3   9      223.53      222.70     11.81 o 
  -2   3   9       56.02       55.96      5.38 o 
  -1   3   9     2246.72     2246.19     25.99 o 
   0   3   9      423.58      420.14     10.74 o 
   1   3   9     2380.93     2431.94     30.09 o 
   2   3   9      178.59      215.63      9.42 o 
   3   3   9     3692.10     3767.58     52.40 o 
   4   3   9        1.94        4.62      6.41 o 
   5   3   9     1270.58     1288.84     39.87 o 
   6   3   9      161.77      176.05     15.57 o 
   7   3   9      213.06      222.38     18.28 o 
   8   3   9       16.31       30.49     11.32 o 
  -5   4   9      613.66      587.71     21.71 o 
  -4   4   9      363.10      389.17     17.28 o 
  -3   4   9     1567.12     1540.54     62.24 o 
  -2   4   9        7.40        6.51      4.32 o 
  -1   4   9     1335.85     1327.79     26.06 o 
   0   4   9      108.41      125.55      6.65 o 
   1   4   9     2368.83     2367.28     30.36 o 
   2   4   9       83.10       79.61      5.21 o 
   3   4   9     1945.27     1949.97     32.61 o 
   4   4   9        2.78        1.15      3.38 o 
   5   4   9      974.29      960.62     33.47 o 
   6   4   9      276.83      252.68     14.44 o 
   7   4   9     1376.21     1399.64     44.79 o 
   8   4   9       64.53       46.34     12.50 o 
  -4   5   9      485.50      489.56     18.91 o 
  -3   5   9      390.59      401.45     15.96 o 
  -2   5   9     1091.19     1049.04     26.43 o 
  -1   5   9     1748.35     1713.61     31.53 o 
   0   5   9       89.44       98.32      7.41 o 
   1   5   9      628.79      605.86     13.47 o 
   2   5   9      902.09      915.10     16.48 o 
   3   5   9     1699.72     1727.31     30.96 o 
   4   5   9      463.11      464.41     14.52 o 
   5   5   9     1281.14     1288.24     45.05 o 
   6   5   9       37.69       38.75      9.77 o 
   7   5   9      161.22      194.99     17.53 o 
   8   5   9       90.66      110.45     15.41 o 
  -4   6   9      694.43      678.74     22.65 o 
  -3   6   9      434.47      438.45     17.16 o 
  -2   6   9      705.41      717.39     20.65 o 
  -1   6   9      795.64      685.14     31.90 o 
   0   6   9     1480.66     1507.58     38.47 o 
   1   6   9     1783.03     1733.86     43.73 o 
   2   6   9      703.24      725.21     22.66 o 
   3   6   9      305.53      315.53     13.42 o 
   4   6   9     1941.30     1957.13     27.82 o 
   5   6   9      505.47      513.13     13.29 o 
   6   6   9     1001.01     1054.53     35.96 o 
   7   6   9      214.11      200.46     17.90 o 
  -4   7   9      584.43      574.26     21.60 o 
  -3   7   9      211.20      223.87     28.07 o 
  -2   7   9     1352.51     1358.32     30.36 o 
  -1   7   9        8.07        8.03      5.30 o 
   0   7   9       41.77       75.85     16.29 o 
   1   7   9      126.93      114.16      8.41 o 
   2   7   9     3964.22     3971.50     66.62 o 
   3   7   9      262.47      249.50      9.55 o 
   4   7   9      299.25      304.66     10.39 o 
   5   7   9      327.12      319.45     11.53 o 
   6   7   9      809.98      783.18     21.06 o 
   7   7   9        4.07       -4.06      8.85 o 
  -3   8   9        8.24       16.91     15.76 o 
  -2   8   9     1349.89     1357.29     31.21 o 
  -1   8   9       98.55       99.16     14.28 o 
   0   8   9     2081.67     2016.96     40.66 o 
   1   8   9       69.55       68.77      7.47 o 
   2   8   9     1317.16     1368.78     39.47 o 
   3   8   9       96.42      101.32      8.70 o 
   4   8   9     1886.57     1928.92     36.63 o 
   5   8   9      163.56      165.97      8.61 o 
   6   8   9      769.12      752.47     21.21 o 
   7   8   9       33.10       38.85     11.43 o 
  -3   9   9       29.18       36.43      8.03 o 
  -2   9   9      650.16      604.27     20.95 o 
  -1   9   9      206.61      199.63     14.29 o 
   0   9   9      441.82      429.25     16.43 o 
   1   9   9      700.32      696.21     22.75 o 
   2   9   9     2288.72     2215.62     55.70 o 
   3   9   9      114.61      123.48      9.92 o 
   4   9   9       51.83       50.41      7.49 o 
   5   9   9      313.75      321.66     19.98 o 
   6   9   9      793.64      804.63     22.59 o 
   7   9   9      284.25      264.88     12.16 o 
  -2  10   9     1008.06     1094.37     29.67 o 
  -1  10   9      282.21      291.95     16.36 o 
   0  10   9      242.67      228.34     13.11 o 
   1  10   9      873.00      885.98     25.29 o 
   2  10   9      194.20      180.51     16.32 o 
   3  10   9      734.09      745.13     22.29 o 
   4  10   9      789.90      836.50     36.24 o 
   5  10   9      323.59      359.36     22.10 o 
   6  10   9      226.81      241.64     19.91 o 
  -1  11   9     1392.91     1414.38     42.36 o 
   0  11   9      215.73      215.25     13.57 o 
   1  11   9      850.61      826.22     36.45 o 
   2  11   9      322.07      270.77     20.09 o 
   3  11   9      796.18      719.10     30.76 o 
   4  11   9        5.58        3.24      8.89 o 
   5  11   9     1199.78     1197.67     42.06 o 
   0  12   9       83.54       93.32     10.66 o 
   1  12   9      546.65      492.90     27.88 o 
   2  12   9       26.01       35.69     11.17 o 
   3  12   9      669.91      621.76     30.11 o 
   4  12   9        5.24       -2.51      8.19 o 
   0 -11  10      336.33      330.63     14.14 o 
  -2 -10  10      433.46      386.55     28.78 o 
  -1 -10  10      321.48      312.63     26.54 o 
   0 -10  10      638.05      664.99     28.18 o 
   1 -10  10      456.12      446.45     15.87 o 
   2 -10  10      349.17      332.43     38.97 o 
   3 -10  10      344.16      311.93     26.77 o 
  -3  -9  10      299.05      289.99     25.40 o 
  -2  -9  10       38.28       49.09     13.89 o 
  -1  -9  10      341.35      343.82     26.27 o 
   0  -9  10      542.02      547.78     25.78 o 
   1  -9  10     2115.84     2028.21     40.65 o 
   2  -9  10      517.29      513.10     19.86 o 
   3  -9  10      577.15      588.55     21.65 o 
   4  -9  10       39.12       42.07      9.13 o 
  -3  -8  10      809.29      759.53     37.95 o 
  -2  -8  10        4.21        6.84     11.25 o 
  -1  -8  10      875.64      914.69     38.64 o 
   0  -8  10       22.50       17.06      5.55 o 
   1  -8  10       29.86       28.14      7.00 o 
   2  -8  10      286.28      282.91     14.76 o 
   3  -8  10     1541.13     1476.62     37.11 o 
   4  -8  10       92.52       67.89      9.62 o 
   5  -8  10      142.52      147.73     13.25 o 
  -4  -7  10        0.56       10.82     10.88 o 
  -3  -7  10      527.86      546.52     31.44 o 
  -2  -7  10      143.79      122.57     17.40 o 
  -1  -7  10      911.79      924.85     19.99 o 
   0  -7  10      449.78      455.62     14.26 o 
   1  -7  10     1765.46     1802.95     36.16 o 
   2  -7  10       17.79       15.30      6.69 o 
   3  -7  10      479.14      488.61     18.64 o 
   4  -7  10      103.11       87.02     10.01 o 
   5  -7  10      629.01      598.93     22.32 o 
  -4  -6  10      140.34      116.76     17.49 o 
  -3  -6  10      525.01      524.35     30.15 o 
  -2  -6  10      757.48      709.73     33.93 o 
  -1  -6  10      918.61      913.12     19.50 o 
   0  -6  10      506.28      483.10     20.86 o 
   1  -6  10      242.68      222.07     12.16 o 
   2  -6  10      653.57      618.99     19.79 o 
   3  -6  10     1278.80     1287.21     30.37 o 
   4  -6  10       97.01       77.59      9.36 o 
   5  -6  10      339.13      312.83     16.16 o 
   6  -6  10       72.58      100.31     11.36 o 
  -4  -5  10      224.05      280.68     23.21 o 
  -3  -5  10      363.41      277.98     22.83 o 
  -2  -5  10     2247.25     2176.08     62.03 o 
  -1  -5  10     1331.58     1275.16     23.24 o 
   0  -5  10     1349.41     1370.49     29.06 o 
   1  -5  10      418.29      437.11     16.00 o 
   2  -5  10      584.96      569.99     18.67 o 
   3  -5  10      257.01      261.11     13.51 o 
   4  -5  10      924.62      895.20     24.99 o 
   5  -5  10      514.09      497.69     19.21 o 
   6  -5  10      445.72      426.84     47.60 o 
  -5  -4  10       17.42       29.47     12.52 o 
  -4  -4  10     1034.16     1057.17     41.49 o 
  -3  -4  10      145.47      152.80     17.52 o 
  -2  -4  10      259.23      323.01     30.99 o 
  -1  -4  10       80.08       79.83      8.67 o 
   0  -4  10     1727.75     1754.61     33.47 o 
   1  -4  10       33.50       46.05      8.86 o 
   2  -4  10     1771.64     1783.11     48.60 o 
   3  -4  10       19.19       20.22      6.02 o 
   4  -4  10      720.79      704.41     21.61 o 
   5  -4  10       31.18       25.69      6.93 o 
   6  -4  10      499.34      524.37     20.19 o 
   7  -4  10       63.03       46.13      9.40 o 
  -5  -3  10        0.07       10.47     10.18 o 
  -4  -3  10      504.28      502.07     27.78 o 
  -3  -3  10      340.57      304.66     22.17 o 
  -2  -3  10     1999.95     2030.87     38.68 o 
  -1  -3  10        8.25       11.37      5.52 o 
   0  -3  10     1696.27     1764.66     34.88 o 
   1  -3  10      245.91      244.36     16.02 o 
   2  -3  10     1438.59     1415.05     29.92 o 
   3  -3  10       78.36       79.08     14.09 o 
   4  -3  10     1016.47      973.29     25.01 o 
   5  -3  10       73.94       58.44      8.22 o 
   6  -3  10      340.94      359.96     22.19 o 
   7  -3  10      186.34      161.23     16.56 o 
  -5  -2  10      115.62       90.43     10.01 o 
  -4  -2  10     1173.94     1193.34     28.72 o 
  -3  -2  10      262.08      269.53     13.07 o 
  -2  -2  10      803.79      773.07     19.40 o 
  -1  -2  10      850.35      921.86     19.68 o 
   0  -2  10     1574.15     1616.92     46.37 o 
   1  -2  10      115.60      116.38      8.76 o 
   2  -2  10     1728.62     1759.20     34.06 o 
   3  -2  10      881.15      827.69     22.09 o 
   4  -2  10      428.44      442.45     16.49 o 
   5  -2  10      754.21      733.74     21.82 o 
   6  -2  10     3955.23     3792.34     62.73 o 
   7  -2  10      100.99       97.58     10.59 o 
  -5  -1  10      876.16      966.92     37.66 o 
  -4  -1  10       10.46        5.12      5.43 o 
  -3  -1  10     1261.94     1212.46     22.20 o 
  -2  -1  10     1445.23     1440.37     23.64 o 
  -1  -1  10      590.98      608.44     13.93 o 
   0  -1  10      168.38      182.51     15.48 o 
   1  -1  10     1900.09     1980.62     47.47 o 
   2  -1  10     1185.60     1175.65     26.23 o 
   3  -1  10     1015.13     1000.68     24.43 o 
   4  -1  10      414.67      421.49     15.81 o 
   5  -1  10      477.19      477.90     17.29 o 
   6  -1  10       55.87       61.72      8.44 o 
   7  -1  10        5.44       -1.68      7.38 o 
  -5   0  10      849.69      902.32     36.50 o 
  -4   0  10       14.07       16.62      7.82 o 
  -3   0  10     2179.02     2301.02     33.23 o 
  -2   0  10      704.94      714.20     15.84 o 
  -1   0  10      527.77      550.86     22.67 o 
   0   0  10      391.30      383.39      9.63 o 
   1   0  10     1034.76     1037.00     35.71 o 
   2   0  10       60.94       74.08     10.37 o 
   3   0  10     2276.73     2224.07     46.23 o 
   4   0  10       90.44       85.29     10.47 o 
   5   0  10     1211.85     1170.35     34.50 o 
   6   0  10      177.65      161.43     11.23 o 
   7   0  10      801.83      791.43     23.31 o 
  -5   1  10     1337.61     1393.81     46.53 o 
  -4   1  10        5.89       10.78      7.15 o 
  -3   1  10     1844.78     1805.25     34.90 o 
  -2   1  10      258.08      264.57      9.68 o 
  -1   1  10      808.24      821.94     14.08 o 
   0   1  10     1808.27     1915.35     25.70 o 
   1   1  10     2555.32     2597.80     72.11 o 
   2   1  10        1.37       12.34      7.18 o 
   3   1  10      891.17      891.64     22.68 o 
   4   1  10      163.80      153.30     15.82 o 
   5   1  10     1262.70     1267.03     28.36 o 
   6   1  10      103.71       94.88      9.10 o 
   7   1  10      598.03      618.56     35.85 o 
  -4   2  10      321.65      312.78     20.31 o 
  -3   2  10     1447.15     1463.32     25.47 o 
  -2   2  10       66.98       60.94      5.61 o 
  -1   2  10     3692.46     3713.06     38.41 o 
   0   2  10       93.89      100.46     15.87 o 
   1   2  10     1174.54     1206.23     18.43 o 
   2   2  10      771.70      729.32     29.72 o 
   3   2  10     3560.59     3539.19     80.79 o 
   4   2  10      210.47      184.99     16.23 o 
   5   2  10      824.05      830.67     22.40 o 
   6   2  10      280.44      262.61     13.46 o 
   7   2  10      680.49      660.19     21.33 o 
  -4   3  10      360.76      315.20     15.19 o 
  -3   3  10       96.36      101.28      8.73 o 
  -2   3  10      942.51      958.75     19.26 o 
  -1   3  10      726.73      736.83     19.51 o 
   0   3  10     1225.27     1266.16     20.61 o 
   1   3  10     1145.39     1174.47     18.82 o 
   2   3  10      802.06      840.34     24.32 o 
   3   3  10       84.53       86.51     11.69 o 
   4   3  10      850.54      847.84     32.53 o 
   5   3  10      781.30      817.57     32.18 o 
   6   3  10      297.27      325.51     21.36 o 
   7   3  10      124.92      136.51     15.94 o 
  -4   4  10      240.09      198.08     12.97 o 
  -3   4  10      202.54      196.40     14.67 o 
  -2   4  10     1180.93     1185.61     22.24 o 
  -1   4  10       41.06       39.70      5.09 o 
   0   4  10     1810.10     1799.79     26.59 o 
   1   4  10      267.40      276.19      9.17 o 
   2   4  10     1534.91     1604.62     23.17 o 
   3   4  10      289.42      300.49     11.58 o 
   4   4  10      862.19      910.95     34.18 o 
   5   4  10       60.88       61.82     11.25 o 
   6   4  10     1440.50     1478.22     31.81 o 
   7   4  10       46.56       43.22     11.91 o 
  -4   5  10      347.31      373.85     17.22 o 
  -3   5  10      442.36      510.16     28.31 o 
  -2   5  10     1610.67     1609.47     46.22 o 
  -1   5  10        5.83        4.18      4.43 o 
   0   5  10     1368.55     1372.10     28.28 o 
   1   5  10       25.86       27.11      4.30 o 
   2   5  10     1721.13     1749.61     25.50 o 
   3   5  10       95.91       91.73      7.49 o 
   4   5  10     1678.32     1719.55     50.47 o 
   5   5  10       13.99       13.83      8.19 o 
   6   5  10      509.39      517.94     21.60 o 
   7   5  10       57.65       28.10     10.59 o 
  -3   6  10        2.10        5.18      5.44 o 
  -2   6  10      653.18      702.45     45.39 o 
  -1   6  10     1217.30     1163.21     26.32 o 
   0   6  10     2746.54     2682.68     43.12 o 
   1   6  10      176.85      183.39      8.65 o 
   2   6  10     1039.23     1042.98     30.53 o 
   3   6  10      198.13      207.42     12.39 o 
   4   6  10      783.69      786.21     20.35 o 
   5   6  10      436.71      452.40     16.50 o 
   6   6  10     1554.65     1688.36     48.52 o 
   7   6  10      113.27      102.28     14.61 o 
  -3   7  10      271.93      264.94     14.67 o 
  -2   7  10      663.59      685.46     21.45 o 
  -1   7  10      251.06      252.55     12.81 o 
   0   7  10      248.10      243.87     12.11 o 
   1   7  10     1151.56     1164.80     22.55 o 
   2   7  10      957.52     1021.72     24.84 o 
   3   7  10      142.80      160.47     10.22 o 
   4   7  10      568.75      602.25     14.59 o 
   5   7  10        8.02       12.73      4.44 o 
   6   7  10      132.96      149.73     15.47 o 
   7   7  10      524.58      564.23     28.74 o 
  -2   8  10       56.23       55.49     12.28 o 
  -1   8  10     1238.76     1167.98     28.17 o 
   0   8  10      400.55      395.29     25.22 o 
   1   8  10      982.93      982.25     30.31 o 
   2   8  10      170.06      165.74     11.02 o 
   3   8  10     2383.51     2444.92     43.70 o 
   4   8  10      307.84      299.77     13.86 o 
   5   8  10     1416.71     1459.67     25.13 o 
   6   8  10       26.97       22.86      9.59 o 
   7   8  10      250.67      255.95     20.69 o 
  -2   9  10       50.55       55.42      8.75 o 
  -1   9  10      390.57      411.41     28.78 o 
   0   9  10       99.46       93.76      9.27 o 
   1   9  10     1442.47     1452.95     31.02 o 
   2   9  10       75.56       77.54     12.18 o 
   3   9  10      893.47      918.36     24.87 o 
   4   9  10      100.45      101.28      9.55 o 
   5   9  10     1805.20     1846.57     58.34 o 
  -1  10  10      718.47      745.47     32.06 o 
   0  10  10        1.66       10.82      6.14 o 
   1  10  10      384.46      370.49     16.04 o 
   2  10  10      550.99      554.19     26.91 o 
   3  10  10     1525.44     1518.10     34.20 o 
   4  10  10       12.34       24.27      6.96 o 
   5  10  10      738.91      791.42     32.37 o 
   0  11  10      434.95      467.15     19.06 o 
   1  11  10      335.91      337.93     16.13 o 
   2  11  10       74.16       65.52     12.67 o 
   3  11  10      200.85      192.07     13.36 o 
   4  11  10      581.06      562.45     31.69 o 
   5  11  10      879.90      927.62     37.02 o 
   2  12  10      859.68      891.02     37.30 o 
   3  12  10       59.65       58.44      9.59 o 
   0 -10  11      186.05      155.83     16.85 o 
   1 -10  11     1130.95     1126.20     30.37 o 
  -2  -9  11       14.37       47.16     15.50 o 
  -1  -9  11      294.94      296.56     26.19 o 
   0  -9  11      203.72      209.28     11.48 o 
   1  -9  11      594.37      598.92     30.82 o 
   2  -9  11        1.16       -1.30      6.14 o 
   3  -9  11       35.91       47.30      9.44 o 
  -2  -8  11      818.31      823.27     40.20 o 
  -1  -8  11      664.65      745.62     37.43 o 
   0  -8  11      254.49      256.11     12.14 o 
   1  -8  11       80.33       76.22     16.49 o 
   2  -8  11     1077.69      985.00     41.91 o 
   3  -8  11      216.85      194.08     18.70 o 
   4  -8  11      802.65      774.19     25.83 o 
  -3  -7  11       29.93       51.94     14.96 o 
  -2  -7  11      679.21      678.85     35.61 o 
  -1  -7  11       25.14       22.91      5.90 o 
   0  -7  11     1304.02     1320.11     25.88 o 
   1  -7  11      167.81      190.82     12.36 o 
   2  -7  11      646.67      624.37     30.76 o 
   3  -7  11       53.42       51.74      8.62 o 
   4  -7  11      382.55      371.38     17.82 o 
   5  -7  11        1.52        0.71      6.97 o 
  -3  -6  11       74.55       50.36     14.35 o 
  -2  -6  11      862.87      879.10     38.99 o 
  -1  -6  11       27.72       22.01      5.53 o 
   0  -6  11      688.85      689.43     17.86 o 
   1  -6  11      110.81      103.76      9.61 o 
   2  -6  11     1234.75     1195.91     29.39 o 
   3  -6  11        2.16       -1.74      5.47 o 
   4  -6  11      748.70      723.34     23.69 o 
   5  -6  11        0.32       -4.50      8.34 o 
  -4  -5  11      184.14      191.55     20.68 o 
  -3  -5  11      270.48      265.39     22.81 o 
  -2  -5  11     1069.09     1006.85     40.93 o 
  -1  -5  11      864.95      850.71     24.96 o 
   0  -5  11     1110.00     1112.31     26.81 o 
   1  -5  11       22.30       16.32      6.16 o 
   2  -5  11      608.40      608.96     35.83 o 
   3  -5  11      430.10      417.35     17.31 o 
   4  -5  11      676.72      691.89     22.65 o 
   5  -5  11       74.42       72.29     10.04 o 
   6  -5  11      516.09      523.14     30.02 o 
  -4  -4  11      578.18      563.44     31.34 o 
  -3  -4  11       98.14       92.23     15.52 o 
  -2  -4  11      279.45      267.05     22.08 o 
  -1  -4  11      709.35      724.63     26.71 o 
   0  -4  11      400.25      407.07     16.40 o 
   1  -4  11     1107.73     1063.80     43.74 o 
   2  -4  11      581.51      574.62     19.27 o 
   3  -4  11     1175.57     1162.93     28.68 o 
   4  -4  11       70.65       70.14      9.07 o 
   5  -4  11      181.25      174.24     12.56 o 
   6  -4  11      187.17      170.24     13.21 o 
  -4  -3  11       51.65       70.98     12.26 o 
  -3  -3  11      915.18      896.10     37.39 o 
  -2  -3  11      115.88      129.68     16.84 o 
  -1  -3  11     1563.38     1550.23     33.91 o 
   0  -3  11       86.01      106.38     13.30 o 
   1  -3  11     1047.91     1037.84     25.52 o 
   2  -3  11      275.54      292.60     13.95 o 
   3  -3  11     2498.13     2419.00     44.33 o 
   4  -3  11     1072.36     1085.56     39.34 o 
   5  -3  11      353.75      353.19     16.40 o 
   6  -3  11      141.82      116.06     11.34 o 
  -4  -2  11       16.09       18.86      6.75 o 
  -3  -2  11      787.78      788.33     22.33 o 
  -2  -2  11       11.18       16.83      6.13 o 
  -1  -2  11     1384.90     1455.11     32.25 o 
   0  -2  11      127.25      115.10     13.50 o 
   1  -2  11     1313.46     1315.01     48.32 o 
   2  -2  11       34.88       39.30      6.78 o 
   3  -2  11      686.08      668.62     20.67 o 
   4  -2  11        6.73        5.51      5.74 o 
   5  -2  11      965.96      980.53     54.98 o 
   6  -2  11      147.85      123.66     11.29 o 
   7  -2  11      826.73      838.03     26.73 o 
  -4  -1  11       72.07       52.97     10.49 o 
  -3  -1  11     1333.58     1339.52     29.57 o 
  -2  -1  11        0.69        0.58      3.43 o 
  -1  -1  11      393.33      445.06     30.97 o 
   0  -1  11      538.99      538.65     25.77 o 
   1  -1  11     1610.36     1627.30     48.71 o 
   2  -1  11      454.47      446.37     16.56 o 
   3  -1  11     1509.27     1479.70     49.66 o 
   4  -1  11       21.34       22.53      7.16 o 
   5  -1  11      454.06      447.07     17.63 o 
   6  -1  11      111.06       92.87     10.04 o 
   7  -1  11     1426.42     1390.89     48.22 o 
  -4   0  11     1108.00     1190.50     40.27 o 
  -3   0  11      240.02      262.30     10.91 o 
  -2   0  11      706.94      750.80     16.89 o 
  -1   0  11     1689.04     1764.28     27.36 o 
   0   0  11     2075.34     2043.08     55.95 o 
   1   0  11      107.96      109.95     13.23 o 
   2   0  11      901.74      916.75     35.03 o 
   3   0  11      481.76      483.65     36.44 o 
   4   0  11      531.05      522.24     22.36 o 
   5   0  11      830.89      811.44     28.49 o 
   6   0  11      251.77      226.67     13.53 o 
   7   0  11       56.61       77.33      9.81 o 
  -4   1  11      845.66      890.37     34.62 o 
  -3   1  11      486.98      502.92     17.72 o 
  -2   1  11      703.98      702.76     16.13 o 
  -1   1  11       30.86       34.73      4.14 o 
   0   1  11     1629.88     1690.11     49.89 o 
   1   1  11     2216.40     2341.45     61.70 o 
   2   1  11     1312.85     1387.82     44.25 o 
   3   1  11       95.46       87.87     13.24 o 
   4   1  11      678.19      695.97     20.92 o 
   5   1  11       46.97       49.44     10.07 o 
   6   1  11      861.99      843.56     24.08 o 
   7   1  11       87.61       93.86     10.18 o 
  -4   2  11      653.89      663.29     30.08 o 
  -3   2  11       99.77      100.44      7.54 o 
  -2   2  11     1701.08     1733.84     27.74 o 
  -1   2  11      525.58      519.90     11.63 o 
   0   2  11      772.94      778.54     15.41 o 
   1   2  11        0.16        1.01      6.15 o 
   2   2  11     1877.90     1790.06     52.17 o 
   3   2  11      227.33      236.42     18.27 o 
   4   2  11     3293.49     3069.02     75.59 o 
   5   2  11        0.00        6.98      8.11 o 
   6   2  11      667.13      630.09     30.64 o 
   7   2  11        0.25       -3.26      9.07 o 
  -4   3  11      461.50      445.63     21.23 o 
  -3   3  11      325.88      322.65     15.59 o 
  -2   3  11     1113.77     1104.96     21.61 o 
  -1   3  11      769.98      778.90     20.86 o 
   0   3  11     1119.93     1135.80     19.92 o 
   1   3  11       16.38       19.97      4.28 o 
   2   3  11      649.72      639.35     29.20 o 
   3   3  11      286.32      262.13     19.13 o 
   4   3  11     1344.02     1323.35     44.12 o 
   5   3  11       52.01       67.20     12.24 o 
   6   3  11      997.30      984.63     37.99 o 
   7   3  11       18.68       15.02      9.55 o 
  -3   4  11      385.05      393.76     15.78 o 
  -2   4  11      537.26      554.85     15.35 o 
  -1   4  11      707.69      720.30     16.61 o 
   0   4  11      578.86      608.33     14.53 o 
   1   4  11      605.36      629.39     15.19 o 
   2   4  11     1135.99     1088.11     39.47 o 
   3   4  11      328.26      340.56     21.83 o 
   4   4  11      302.14      305.61     20.82 o 
   5   4  11      964.07      904.40     35.68 o 
   6   4  11      492.08      478.08     26.41 o 
   7   4  11      147.38      143.61     16.56 o 
  -3   5  11      723.92      705.40     30.85 o 
  -2   5  11      189.45      189.98      9.97 o 
  -1   5  11     1706.38     1708.47     28.12 o 
   0   5  11      413.17      384.28     12.06 o 
   1   5  11      918.42      929.91     18.26 o 
   2   5  11      138.12      148.45     15.70 o 
   3   5  11     1482.41     1432.96     46.78 o 
   4   5  11      227.69      229.02     18.63 o 
   5   5  11      747.22      738.47     32.24 o 
   6   5  11       26.93       17.00      7.04 o 
   7   5  11      540.20      625.32     30.86 o 
  -3   6  11      459.13      458.10     18.76 o 
  -2   6  11        5.59        3.08      5.27 o 
  -1   6  11     1823.51     1818.11     29.98 o 
   0   6  11       18.75       16.99      5.28 o 
   1   6  11      586.85      629.92     19.40 o 
   2   6  11      128.43      123.56      9.37 o 
   3   6  11      501.23      506.73     16.92 o 
   4   6  11       17.38       19.12      9.01 o 
   5   6  11     1892.89     1909.90     41.43 o 
   6   6  11       83.20       88.91     13.13 o 
   7   6  11      702.18      728.71     33.03 o 
  -2   7  11        2.27        0.96      5.10 o 
  -1   7  11      612.96      585.61     22.43 o 
   0   7  11      310.70      287.80     11.40 o 
   1   7  11     1416.64     1427.32     25.09 o 
   2   7  11     1336.38     1264.66     37.35 o 
   3   7  11     1859.74     1937.16     58.75 o 
   4   7  11      623.20      650.99     31.00 o 
   5   7  11      393.11      419.41     20.74 o 
   6   7  11      266.68      284.06     20.33 o 
  -2   8  11      380.28      407.20     17.79 o 
  -1   8  11      991.68      959.80     25.85 o 
   0   8  11      233.91      217.86     12.38 o 
   1   8  11      761.43      715.57     17.76 o 
   2   8  11      923.08      910.72     24.99 o 
   3   8  11      541.93      580.92     34.26 o 
   4   8  11      184.21      172.21     11.75 o 
   5   8  11        9.22        5.93      8.77 o 
   6   8  11      134.62      161.25     16.24 o 
  -1   9  11       29.23       23.63      7.01 o 
   0   9  11      640.07      663.42     21.42 o 
   1   9  11      443.07      462.60     17.52 o 
   2   9  11     1271.25     1251.99     36.78 o 
   3   9  11      392.26      393.56     16.88 o 
   4   9  11      405.85      419.55     17.21 o 
   5   9  11       37.32       71.40     13.58 o 
   0  10  11      304.30      296.93     15.42 o 
   1  10  11        8.73        9.93      6.15 o 
   2  10  11     1539.24     1579.10     39.05 o 
   3  10  11       79.10       72.56     17.84 o 
   4  10  11     1139.95     1199.31     30.48 o 
   5  10  11        5.12       -2.05      7.95 o 
   2  11  11      450.33      473.66     33.11 o 
   3  11  11       49.29       54.47      9.38 o 
   1  -9  12       11.31        4.88      6.19 o 
  -1  -8  12      189.31      202.35     23.07 o 
   0  -8  12      369.06      373.51     14.90 o 
   1  -8  12      141.12      116.76     31.67 o 
   2  -8  12      158.05      164.67     12.96 o 
   3  -8  12      704.36      660.29     24.22 o 
  -2  -7  12      118.31      161.48     20.94 o 
  -1  -7  12     1042.47      993.29     43.92 o 
   0  -7  12      736.17      722.42     19.52 o 
   1  -7  12      322.17      341.12     43.96 o 
   2  -7  12      323.80      343.57     16.90 o 
   3  -7  12      234.88      235.73     14.84 o 
   4  -7  12      152.74      126.15     12.35 o 
  -2  -6  12      168.27      197.26     21.82 o 
  -1  -6  12     1706.38     1671.16     38.38 o 
   0  -6  12      159.79      157.47      9.92 o 
   1  -6  12      768.60      794.91     24.03 o 
   2  -6  12      165.68      146.90     11.76 o 
   3  -6  12      850.29      832.10     25.63 o 
   4  -6  12       64.14       49.19     11.29 o 
   5  -6  12      385.57      367.33     21.30 o 
  -3  -5  12      288.47      312.85     25.88 o 
  -2  -5  12       23.01       22.19     12.07 o 
  -1  -5  12     1187.72     1210.43     31.44 o 
   0  -5  12      310.76      309.79     12.83 o 
   1  -5  12      732.92      702.03     22.31 o 
   2  -5  12        7.14        5.63      6.02 o 
   3  -5  12      501.62      498.47     19.59 o 
   4  -5  12       26.15       22.25      7.56 o 
   5  -5  12      550.51      536.48     21.58 o 
  -3  -4  12      553.44      655.86     34.25 o 
  -2  -4  12       32.83       71.36     14.29 o 
  -1  -4  12      460.36      484.10     20.94 o 
   0  -4  12      679.94      673.54     31.37 o 
   1  -4  12     1542.75     1568.69     34.17 o 
   2  -4  12       56.83       54.55      8.31 o 
   3  -4  12      248.34      242.55     13.99 o 
   4  -4  12      256.88      211.27     13.66 o 
   5  -4  12      453.06      429.58     19.09 o 
   6  -4  12       50.96       51.11      9.79 o 
  -3  -3  12      366.98      367.45     26.04 o 
  -2  -3  12      742.06      731.54     34.22 o 
  -1  -3  12      587.44      600.95     21.03 o 
   0  -3  12      391.53      360.85     22.86 o 
   1  -3  12      471.93      463.20     17.76 o 
   2  -3  12      706.08      660.97     21.31 o 
   3  -3  12     1431.51     1443.21     33.22 o 
   4  -3  12      806.35      783.64     49.55 o 
   5  -3  12      208.99      204.62     13.85 o 
   6  -3  12      414.73      397.55     18.81 o 
  -3  -2  12       20.65       20.45     10.59 o 
  -2  -2  12      721.12      747.18     30.37 o 
  -1  -2  12      165.77      160.53     11.74 o 
   0  -2  12      966.21      965.44     36.90 o 
   1  -2  12      366.70      374.57     23.35 o 
   2  -2  12      880.19      857.37     24.92 o 
   3  -2  12      124.24      113.05     10.11 o 
   4  -2  12      538.75      550.65     20.03 o 
   5  -2  12      453.76      460.97     22.23 o 
   6  -2  12      494.49      512.41     20.58 o 
  -3  -1  12       39.97       29.12     10.94 o 
  -2  -1  12     1923.07     1962.28     96.54 o 
  -1  -1  12      145.38      137.04     11.10 o 
   0  -1  12      338.69      352.77     22.41 o 
   1  -1  12       34.96       26.56      9.73 o 
   2  -1  12     2022.42     2011.24     58.25 o 
   3  -1  12      191.64      197.17     12.43 o 
   4  -1  12      763.98      696.20     25.59 o 
   5  -1  12        1.67        2.13      6.03 o 
   6  -1  12      732.24      744.58     24.15 o 
  -3   0  12      142.95      138.80     13.93 o 
  -2   0  12     2394.70     2498.57     46.45 o 
  -1   0  12      104.60      115.24     10.19 o 
   0   0  12       35.57       30.23      9.64 o 
   1   0  12     1113.71     1105.76     39.82 o 
   2   0  12      671.58      666.24     30.80 o 
   3   0  12      246.45      234.67     19.58 o 
   4   0  12      999.14     1017.18     27.00 o 
   5   0  12       43.41       36.73     10.45 o 
   6   0  12      457.32      454.84     18.90 o 
   7   0  12       54.49       59.27     15.15 o 
  -3   1  12       22.13       20.27      8.13 o 
  -2   1  12      739.10      763.05     21.57 o 
  -1   1  12      537.29      525.04     43.35 o 
   0   1  12     2633.03     2615.19     68.83 o 
   1   1  12     2737.00     2638.77     68.99 o 
   2   1  12     1891.46     1849.35     54.58 o 
   3   1  12      269.99      255.71     20.46 o 
   4   1  12      234.61      230.18     19.67 o 
   5   1  12      695.72      669.15     28.66 o 
   6   1  12      499.10      514.13     19.75 o 
   7   1  12       87.67       87.26     10.65 o 
  -3   2  12      727.41      769.90     23.16 o 
  -2   2  12      495.39      493.11     14.28 o 
  -1   2  12      333.02      337.37     22.73 o 
   0   2  12      297.68      304.26     21.37 o 
   1   2  12      351.54      353.88     22.76 o 
   2   2  12      386.89      401.23     23.78 o 
   3   2  12     1490.74     1433.63     47.10 o 
   4   2  12       44.70       50.40     11.76 o 
   5   2  12      321.07      301.86     22.86 o 
   6   2  12      162.79      153.40     17.85 o 
   7   2  12      398.58      381.11     26.15 o 
  -3   3  12      179.60      158.15      9.69 o 
  -2   3  12       24.45       21.62      5.16 o 
  -1   3  12     1496.09     1577.93     26.26 o 
   0   3  12      119.05      121.04     14.80 o 
   1   3  12      862.93      876.94     35.97 o 
   2   3  12       37.26       44.32     10.94 o 
   3   3  12      991.97     1030.40     39.28 o 
   4   3  12        2.35       -6.78      6.89 o 
   5   3  12     1880.49     1851.02     56.38 o 
   6   3  12       22.40       17.44     10.62 o 
   7   3  12      228.84      245.88     21.73 o 
  -3   4  12      515.59      506.91     16.14 o 
  -2   4  12      198.25      242.64     20.61 o 
  -1   4  12      496.81      483.48     15.22 o 
   0   4  12      174.92      170.77     15.40 o 
   1   4  12     1645.62     1746.05     54.50 o 
   2   4  12        0.22        0.57      7.20 o 
   3   4  12      696.64      733.89     33.09 o 
   4   4  12      176.73      163.95     17.10 o 
   5   4  12      709.67      697.28     32.66 o 
   6   4  12      117.16      119.29     15.92 o 
   7   4  12      633.61      690.26     33.07 o 
  -2   5  12      827.54      855.76     20.37 o 
  -1   5  12     1007.51     1105.33     22.38 o 
   0   5  12      451.45      458.17     13.64 o 
   1   5  12      670.64      658.56     15.65 o 
   2   5  12      647.33      626.45     31.28 o 
   3   5  12      630.36      635.61     31.33 o 
   4   5  12      201.88      171.33     17.59 o 
   5   5  12      454.91      466.41     26.85 o 
   6   5  12      425.51      424.02     21.76 o 
  -2   6  12      541.49      505.09     16.05 o 
  -1   6  12       98.79      114.71      9.83 o 
   0   6  12      856.73      912.60     19.96 o 
   1   6  12     1432.76     1401.47     24.68 o 
   2   6  12       66.69       65.84     12.80 o 
   3   6  12       58.57       56.69     12.57 o 
   4   6  12      721.79      678.16     33.07 o 
   5   6  12      546.48      592.83     30.55 o 
   6   6  12      704.76      806.16     24.55 o 
  -1   7  12       13.40       11.10      5.18 o 
   0   7  12      833.58      837.80     19.73 o 
   1   7  12       50.36       35.39      6.00 o 
   2   7  12     1046.86     1123.52     27.96 o 
   3   7  12       16.26       20.27      9.97 o 
   4   7  12      854.32      904.38     38.89 o 
   5   7  12       66.63       50.49     12.70 o 
   6   7  12      160.00      188.63     18.16 o 
  -1   8  12        4.44        0.90      5.60 o 
   0   8  12      902.76      887.02     20.98 o 
   1   8  12        1.51       -3.25      4.29 o 
   2   8  12      654.41      692.03     22.32 o 
   3   8  12      231.51      236.41     21.31 o 
   4   8  12     1059.97     1210.48     46.28 o 
   5   8  12      165.12      182.07     19.48 o 
   0   9  12      559.14      574.52     17.46 o 
   1   9  12      293.92      276.56     12.33 o 
   2   9  12      633.83      682.10     22.95 o 
   3   9  12      155.01      145.17     11.81 o 
   4   9  12      386.26      401.72     27.72 o 
   5   9  12      318.61      326.83     25.09 o 
   2  10  12      133.46      131.77     12.08 o 
   3  10  12      871.42      959.02     27.91 o 
   0  -7  13      125.75      112.48      9.69 o 
   1  -7  13      539.23      532.29     23.15 o 
   2  -7  13        5.76       -3.01      6.41 o 
  -1  -6  13      432.36      447.40     31.06 o 
   0  -6  13      960.60      927.26     22.70 o 
   1  -6  13      310.16      303.31     16.33 o 
   2  -6  13      353.18      353.37     31.89 o 
   3  -6  13      365.10      397.22     18.80 o 
   4  -6  13      156.41      155.78     22.12 o 
  -2  -5  13      586.55      615.25     35.22 o 
  -1  -5  13      694.09      655.37     23.92 o 
   0  -5  13      640.25      630.82     23.68 o 
   1  -5  13      533.15      519.08     20.04 o 
   2  -5  13      452.20      455.25     19.22 o 
   3  -5  13       13.09        8.19      6.71 o 
   4  -5  13      396.96      399.09     19.04 o 
  -2  -4  13      255.63      308.41     25.64 o 
  -1  -4  13       86.05       71.65     10.81 o 
   0  -4  13      985.03     1012.93     29.34 o 
   1  -4  13       50.17       52.02      8.56 o 
   2  -4  13      915.00      923.20     26.79 o 
   3  -4  13        8.89        3.45      5.98 o 
   4  -4  13      660.08      635.19     23.09 o 
   5  -4  13        3.11        0.53      8.37 o 
  -2  -3  13      835.01      851.89     38.77 o 
  -1  -3  13       67.21       54.64      9.27 o 
   0  -3  13      618.63      624.63     22.43 o 
   1  -3  13       41.06       40.55     11.67 o 
   2  -3  13     1249.89     1248.26     31.20 o 
   3  -3  13       50.71       31.51      7.85 o 
   4  -3  13      413.21      430.46     23.19 o 
   5  -3  13        9.79       -1.31      6.54 o 
  -2  -2  13      376.87      379.97     26.33 o 
  -1  -2  13      666.25      694.26     54.18 o 
   0  -2  13      846.47      820.85     35.26 o 
   1  -2  13      220.20      202.94     18.72 o 
   2  -2  13      709.73      665.62     22.09 o 
   3  -2  13      440.50      402.06     20.42 o 
   4  -2  13      443.35      453.87     19.16 o 
   5  -2  13      324.38      322.39     17.18 o 
   6  -2  13      277.65      268.51     16.46 o 
  -2  -1  13        6.47       -2.15      6.26 o 
  -1  -1  13      745.51      765.75     24.16 o 
   0  -1  13      262.15      287.36     21.53 o 
   1  -1  13      984.03      990.32     39.29 o 
   2  -1  13      397.68      393.85     25.15 o 
   3  -1  13      423.67      411.86     17.83 o 
   4  -1  13      286.75      293.81     15.70 o 
   5  -1  13      320.40      326.28     16.77 o 
   6  -1  13       75.74       62.88      9.94 o 
  -2   0  13      150.94      139.67     16.27 o 
  -1   0  13     1536.95     1582.28     62.80 o 
   0   0  13       48.47       48.18     11.41 o 
   1   0  13       81.35       82.40     13.66 o 
   2   0  13       10.01       12.87      9.24 o 
   3   0  13     1697.43     1629.36     53.40 o 
   4   0  13       61.59       65.02     13.79 o 
   5   0  13      351.39      364.97     27.97 o 
   6   0  13        8.31        0.38      6.97 o 
  -2   1  13       13.59       21.49      9.60 o 
  -1   1  13     1177.44     1237.89     44.81 o 
   0   1  13      222.99      206.13     18.47 o 
   1   1  13     1946.58     1956.04     58.70 o 
   2   1  13      101.90       87.32     13.78 o 
   3   1  13      370.86      344.48     24.02 o 
   4   1  13      277.98      265.05     22.03 o 
   5   1  13     1294.34     1262.49     47.37 o 
   6   1  13       81.99       53.51     14.32 o 
  -2   2  13      115.68      122.59     16.03 o 
  -1   2  13      706.41      742.38     34.36 o 
   0   2  13      122.92      113.13     14.98 o 
   1   2  13      373.28      366.93     23.85 o 
   2   2  13      401.03      418.04     25.57 o 
   3   2  13      918.71      936.11     38.84 o 
   4   2  13       53.40       50.58     12.50 o 
   5   2  13      982.23      959.69     40.64 o 
   6   2  13       81.84      111.51     16.64 o 
  -2   3  13      666.36      682.46     34.08 o 
  -1   3  13      322.48      302.65     23.33 o 
   0   3  13      501.24      502.58     28.40 o 
   1   3  13      569.33      571.81     30.03 o 
   2   3  13      745.53      712.37     33.60 o 
   3   3  13       98.94      108.37     15.16 o 
   4   3  13      829.48      766.05     35.41 o 
   5   3  13      279.14      300.82     23.30 o 
   6   3  13      317.26      344.41     25.40 o 
  -2   4  13       37.70       30.76      5.85 o 
  -1   4  13        0.89        6.05      8.73 o 
   0   4  13     1010.46     1019.54     41.73 o 
   1   4  13       49.18       35.25     11.18 o 
   2   4  13     1112.16     1129.45     43.50 o 
   3   4  13       32.80       33.90     10.97 o 
   4   4  13      471.70      419.42     26.17 o 
   5   4  13        1.64       -2.29      9.31 o 
   6   4  13      784.92      817.14     37.67 o 
  -1   5  13       13.60       14.96      5.18 o 
   0   5  13      544.67      559.29     31.35 o 
   1   5  13       84.78       98.44     15.15 o 
   2   5  13      917.48      912.69     39.53 o 
   3   5  13        0.10        3.78      8.44 o 
   4   5  13      896.79      870.93     38.28 o 
   5   5  13        0.84       -5.92      8.38 o 
   6   5  13      612.76      614.44     33.03 o 
  -1   6  13      214.47      201.31     12.85 o 
   0   6  13      821.29      798.38     38.22 o 
   1   6  13       78.89       76.34     14.18 o 
   2   6  13      643.03      663.83     34.32 o 
   3   6  13      627.24      668.63     34.14 o 
   4   6  13      354.74      337.02     24.61 o 
   5   6  13      129.62      123.89     16.88 o 
   0   7  13      175.74      159.13      9.88 o 
   1   7  13      755.38      802.11     38.64 o 
   2   7  13      508.61      548.20     31.62 o 
   3   7  13      519.02      572.20     32.33 o 
   4   7  13      333.98      338.83     25.40 o 
   5   7  13       29.38       36.04     12.72 o 
   1   8  13      192.17      187.36     11.54 o 
   2   8  13       25.63       24.15     11.83 o 
   3   8  13      900.95      973.90     43.25 o 
   4   8  13      184.63      165.11     19.75 o 
   0  -5  14      563.79      579.68     23.71 o 
   1  -5  14      155.52      142.65     24.02 o 
   2  -5  14      172.23      182.26     13.73 o 
   3  -5  14      225.55      216.89     15.04 o 
  -1  -4  14      451.41      439.51     20.50 o 
   0  -4  14       68.17       70.64     10.81 o 
   1  -4  14      501.10      486.34     29.69 o 
   2  -4  14      520.27      548.70     29.50 o 
   3  -4  14      337.48      323.00     17.37 o 
   4  -4  14       47.63       41.55      9.33 o 
  -1  -3  14      678.96      723.17     25.17 o 
   0  -3  14       51.26       52.20      9.78 o 
   1  -3  14      576.76      571.01     31.56 o 
   2  -3  14       27.55       22.30      7.60 o 
   3  -3  14      707.39      729.26     46.50 o 
   4  -3  14      138.83      124.50     12.40 o 
  -1  -2  14     1444.31     1500.74     43.37 o 
   0  -2  14        0.10       -2.57      6.48 o 
   1  -2  14      610.07      584.72     31.36 o 
   2  -2  14       35.64       15.87     10.70 o 
   3  -2  14      509.87      497.98     38.89 o 
   4  -2  14       18.91       14.96      7.59 o 
   5  -2  14      639.57      641.58     24.00 o 
  -1  -1  14      544.42      557.53     21.75 o 
   0  -1  14      184.69      187.79     13.84 o 
   1  -1  14      125.70      121.23     16.20 o 
   2  -1  14      186.10      146.36     18.05 o 
   3  -1  14      434.34      416.84     27.68 o 
   4  -1  14       28.62       22.22      7.95 o 
   5  -1  14      292.82      292.72     17.20 o 
  -1   0  14      569.08      603.08     31.30 o 
   0   0  14      207.32      231.22     14.66 o 
   1   0  14      444.67      462.18     27.92 o 
   2   0  14     3698.33     3539.73     89.74 o 
   3   0  14      336.49      345.09     24.98 o 
   4   0  14      236.09      230.80     22.14 o 
   5   0  14      179.77      172.00     20.27 o 
  -1   1  14        0.90       -3.72      7.86 o 
   0   1  14     1067.54     1021.37     41.39 o 
   1   1  14      433.02      461.81     27.61 o 
   2   1  14      292.98      348.05     24.84 o 
   3   1  14      614.77      527.07     30.27 o 
   4   1  14      397.79      387.10     26.79 o 
   5   1  14       74.36       36.19     13.22 o 
  -1   2  14       51.20       39.83     11.82 o 
   0   2  14      293.87      332.46     24.05 o 
   1   2  14        7.64       14.37     10.18 o 
   2   2  14     1181.83     1151.39     44.49 o 
   3   2  14        0.69       -3.08      8.40 o 
   4   2  14      586.31      595.06     32.46 o 
   5   2  14        1.44       -4.95      9.27 o 
  -1   3  14      371.84      373.83     26.49 o 
   0   3  14      687.89      689.45     34.84 o 
   1   3  14      137.99      165.36     18.42 o 
   2   3  14      462.77      437.15     27.54 o 
   3   3  14      181.60      177.67     19.16 o 
   4   3  14      582.08      598.52     32.67 o 
   5   3  14       56.61       27.49     11.65 o 
  -1   4  14      569.62      603.35     34.07 o 
   0   4  14      107.86      121.21     16.99 o 
   1   4  14      768.40      779.28     37.21 o 
   2   4  14      472.09      511.36     30.19 o 
   3   4  14      255.08      229.48     21.06 o 
   4   4  14      167.40      212.79     20.76 o 
   5   4  14      402.68      416.12     28.26 o 
   0   5  14       83.25      102.47     16.31 o 
   1   5  14      651.18      649.11     34.69 o 
   2   5  14      152.45      157.41     19.04 o 
   3   5  14      755.01      767.91     37.45 o 
   4   5  14      354.48      409.71     27.91 o 
   5   5  14      441.71      490.04     30.43 o 
   1   6  14      801.00      805.20     39.37 o 
   2   6  14       74.50       61.28     14.22 o 
   3   6  14       17.17       16.99     11.05 o 
   4   6  14      156.09      136.53     18.32 o 
   2   7  14      162.89      177.11     20.91 o 
   3   7  14      791.57      799.72     39.48 o 
   1  -3  15      209.09      226.37     22.25 o 
   2  -3  15      445.81      391.88     28.32 o 
   1  -2  15      379.56      398.82     27.77 o 
   2  -2  15      255.63      243.11     22.69 o 
   3  -2  15       16.58        8.72     10.56 o 
   0  -1  15     1522.07     1591.08     38.85 o 
   1  -1  15      109.13       92.06     15.97 o 
   2  -1  15       67.27       99.36     16.02 o 
   3  -1  15        0.30      -11.84      9.20 o 
   4  -1  15      296.16      284.91     25.49 o 
   0   0  15      789.94      807.92     36.48 o 
   1   0  15      282.61      273.40     23.32 o 
   2   0  15      165.63      179.00     19.83 o 
   3   0  15     1119.72     1017.85     43.78 o 
   4   0  15      417.33      429.48     29.89 o 
   0   1  15      590.41      605.24     33.08 o 
   1   1  15      129.88      134.07     17.64 o 
   2   1  15     1282.67     1247.10     48.43 o 
   3   1  15      290.00      279.93     23.95 o 
   4   1  15      346.11      344.22     26.63 o 
   0   2  15        8.21       12.88     10.30 o 
   1   2  15      628.66      613.23     33.61 o 
   2   2  15      149.91      117.97     16.97 o 
   3   2  15      478.94      447.82     29.30 o 
   4   2  15      152.99      169.97     20.70 o 
   1   3  15      521.53      520.57     31.22 o 
   2   3  15        3.56       -0.90      8.76 o 
   3   3  15      612.46      608.70     33.77 o 
   4   3  15       30.62       15.32     11.08 o 
   1   4  15      631.74      693.24     36.74 o 
   2   4  15       83.67       72.34     14.91 o 
   3   4  15      518.31      499.31     31.16 o 
                                                 
